# Supplementary material for: Salt stress alters the selectivity of mature pecan for the rhizosphere community and its associated functional traits
Source: Front Plant Sci. 2025 Mar 26;16:1473473. doi: 10.3389/fpls.2025.1473473 (PMC11979281; doi:10.3389/fpls.2025.1473473)
Supplement: Supplementary Data Sheet 1 — The enriched, depleted and core genus in the pecan rhizosphere under salt stress condition. [file DataSheet1.xlsx]

## Sheet: Sheet1
genus	Log2 Flodchange	P-value	FDR	Rhizosphere Enriched/deplete under none-salt condition
Burkholderia-Caballeronia-Paraburkholderia	3.286	1.08214e-16	2.11018e-14	Enriched
unidentified_Chloroplast	3.791	6.37573e-14	6.21634e-12	Enriched
Allorhizobium-Neorhizobium-Pararhizobium-Rhizobium	3.765	3.85503e-12	2.50577e-10	Enriched
Rhodoblastus	3.274	7.71069e-10	3.75896e-08	Enriched
Dinghuibacter	4.113	2.11796e-08	8.26006e-07	Enriched
Candidatus_Nitrosotalea	-4.119	5.77547e-08	1.87703e-06	Depleted
Mucilaginibacter	4.128	8.58329e-08	2.39106e-06	Enriched
Mesorhizobium	2.313	1.2385e-05	0.000301885	Enriched
Puia	2.435	1.88607e-05	0.000408649	Enriched
Telmatospirillum	2.842	3.20959e-05	0.000625871	Enriched
Ralstonia	2.719	6.1827e-05	0.00109602	Enriched
unidentified_Mitochondria	1.983	8.38461e-05	0.0013625	Enriched
Actinospica	1.565	0.000196473	0.0029471	Enriched
HSB_OF53-F07	-2.108	0.000713258	0.00993467	Depleted
Comamonas	5.131	0.00124268	0.0161548	Enriched
Novosphingobium	1.862	0.00169594	0.0206693	Enriched
Dyella	1.537	0.0023967	0.0268935	Enriched
Brevundimonas	4.76	0.00248248	0.0268935	Enriched
Rhodomicrobium	-1.591	0.00274106	0.0274522	Depleted
Acidocella	2.11	0.00281561	0.0274522	Enriched
Terriglobus	3.572	0.00333225	0.0309423	Enriched
Candidatus_Ovatusbacter	-4.334	0.00422887	0.0356905	Depleted
Bordetella	1.622	0.00430385	0.0356905	Enriched
Inquilinus	1.599	0.00439268	0.0356905	Enriched
Silvimonas	2.754	0.00493443	0.0384886	Enriched
Nonomuraea	-4.328	0.00580939	0.0435704	Depleted
genus	Log2 Flodchange	P-value	FDR	Rhizosphere Enriched/deplete under salt stress condition	Shared/Specific	Relative abundance( mean %) in NHRS-group
unidentified_Chloroplast	5.334	1.40934e-19	2.74821e-17	Enriched		1.399
Actinospica	3.175	1.42903e-13	1.39331e-11	Enriched		4.395
Rhodanobacter	2.932	4.85687e-11	3.15696e-09	Enriched	Specific	1.091
unidentified_Mitochondria	2.701	1.87608e-06	9.14591e-05	Enriched	Specific	1.063
Acidocella	3.036	4.01109e-06	0.000156432	Enriched	Specific	0.148
Clostridium_sensu_stricto_1	-5.831	1.01706e-05	0.000330546	Depleted	Specific	0
Curtobacterium	3.902	3.49747e-05	0.000974295	Enriched	Specific	0.093
Rhodopila	3.757	4.77523e-05	0.00116396	Enriched	Specific	0.037
Dyella	2.842	6.57208e-05	0.00142395	Enriched	Specific	0.142
Candidatus_Udaeobacter	-2.882	0.000132097	0.0025759	Depleted		0.008
Parafrigoribacterium	4.183	0.000176001	0.00312002	Enriched	Specific	0.02
Actinomycetospora	2.425	0.000315235	0.00512257	Enriched	Specific	0.074
Leifsonia	2.446	0.000513382	0.00770073	Enriched	Specific	0.093
Rhodomicrobium	-2.265	0.000575235	0.0080122	Depleted	Specific	0.025
Conexibacter	1.173	0.00124546	0.016191	Enriched	Specific	7.124
Candidatus_Nitrosotalea	-4.727	0.00140685	0.0171372	Depleted	Specific	0
Ktedonobacter	-2.666	0.00149401	0.0171372	Depleted	Specific	0.005
Frankia	1.694	0.00238333	0.0258194	Enriched	Specific	0.107
Jatrophihabitans	1.352	0.00270386	0.0277502	Enriched	Specific	0.49
Bordetella	2.576	0.00333273	0.0317023	Enriched	Specific	0.067
Marmoricola	2.146	0.0034141	0.0317023	Enriched	Specific	0.043
Crossiella	1.338	0.00378537	0.0335521	Enriched	Specific	1.299
Pseudogracilibacillus	-2.911	0.00407706	0.0345664	Depleted	Specific	0.009
ADurb.Bin063-1	-1.779	0.00499418	0.0405777	Depleted	Specific	0.021
Ralstonia	-4.609	0.00532911	0.0415671	Depleted		0.001
