# Supplementary material for: Salt stress alters the selectivity of mature pecan for the rhizosphere community and its associated functional traits
Source: Front Plant Sci. 2025 Mar 26;16:1473473. doi: 10.3389/fpls.2025.1473473 (PMC11979281; doi:10.3389/fpls.2025.1473473)
Supplement: Supplementary Data Sheet 2 — Functional annotations were obtained for the proportion of unigenes by blasting against the KEGG Orthology database and the NOG database. [file DataSheet2.xlsx]

## Sheet: Sheet1
unigene	annotation to NOG	percent(%)
4142501	2920302	0.7049
unigene	annotation to KEGG data set
4142501	1482156	0.3578
