# Supplementary material for: Salt stress alters the selectivity of mature pecan for the rhizosphere community and its associated functional traits
Source: Front Plant Sci. 2025 Mar 26;16:1473473. doi: 10.3389/fpls.2025.1473473 (PMC11979281; doi:10.3389/fpls.2025.1473473)
Supplement: Supplementary Data Sheet 3 — The enriched and depleted COG genes of the bacteria in the pecan rhizosphere under salt stress condition. [file DataSheet3.xlsx]

## Sheet: Sheet1
COG	log2FC		PValue	FDR	enriched/depleted	Function_Description
COG29263	-4.605		7.57668e-45	2.7151e-40	Depleted	Cell wall/membrane/envelope biogenesis
COG26459	-4.513		6.20957e-42	1.1126e-37	Depleted	Cell wall/membrane/envelope biogenesis
COG21943	-4.703		3.63513e-37	4.34216e-33	Depleted	Cell wall/membrane/envelope biogenesis
COG32596	-3.813		8.28206e-34	7.41969e-30	Depleted	Cell wall/membrane/envelope biogenesis
COG16261	-4.724		2.04682e-33	1.46695e-29	Depleted	Function unknown
COG20025	-10.663		2.38859e-27	1.42658e-23	Depleted	Function unknown
COG9783	-7.229		1.39731e-26	7.15321e-23	Depleted	Transcription
COG31776	-4.543		3.42546e-26	1.53439e-22	Depleted	Cell wall/membrane/envelope biogenesis
COG19311	-3.832		6.96901e-26	2.77483e-22	Depleted	Amino acid transport and metabolism
COG31671	-7.701		8.80636e-26	3.15576e-22	Depleted	Function unknown
COG19362	-4.797		1.49283e-25	4.86323e-22	Depleted	Transcription
COG35097	-1.208		2.08302e-25	6.22043e-22	Depleted	Function unknown
COG30793	-3.704		3.37656e-24	9.3076e-21	Depleted	Function unknown
COG33917	-6.86		5.53028e-24	1.41555e-20	Depleted	Transcription
COG30082	-1.716		6.90545e-24	1.64971e-20	Depleted	Function unknown
COG34398	-11.499		1.00359e-23	2.24772e-20	Depleted	Function unknown
COG12823	-3.194		1.15923e-23	2.44359e-20	Depleted	Function unknown
COG7586	-5.854		2.20932e-23	4.39838e-20	Depleted	Function unknown
COG29415	-5.671		2.56076e-23	4.82974e-20	Depleted	Function unknown
COG20831	-5.777		1.52145e-22	2.72606e-19	Depleted	Inorganic ion transport and metabolism
COG36156	-4.722		1.93106e-22	3.29521e-19	Depleted	Transcription
COG26013	-3.511		2.31322e-22	3.76792e-19	Depleted	Signal transduction mechanisms
COG27351	-3.104		6.88278e-22	1.07237e-18	Depleted	Inorganic ion transport and metabolism
COG10712	-5.314		8.57501e-22	1.28036e-18	Depleted	Nucleotide transport and metabolism
COG20940	-4.697		8.9574e-22	1.28395e-18	Depleted	Cell wall/membrane/envelope biogenesis
COG25517	-3.34		3.66611e-21	5.05288e-18	Depleted	Replication, recombination and repair
COG39092	-5.202		3.94206e-21	5.23199e-18	Depleted	Function unknown
COG6328	-4		4.46055e-21	5.70871e-18	Depleted	Function unknown
COG37478	-4.485		9.26359e-21	1.14469e-17	Depleted	Function unknown
COG8985	-2.126		1.21965e-20	1.45687e-17	Depleted	Cell wall/membrane/envelope biogenesis
COG10164	-5.375		1.31367e-20	1.51856e-17	Depleted	Function unknown
COG39596	-5.655		1.40637e-20	1.57491e-17	Depleted	Replication, recombination and repair
COG20453	-5.512		2.0587e-20	2.23556e-17	Depleted	Function unknown
COG15972	-6.704		3.88554e-20	4.09524e-17	Depleted	Cell wall/membrane/envelope biogenesis
COG36791	-2.054		8.87732e-20	9.08911e-17	Depleted	Function unknown
COG2186	-5.381		1.04167e-19	1.03689e-16	Depleted	Cell wall/membrane/envelope biogenesis
COG6111	-3.516		2.84903e-19	2.75932e-16	Depleted	Function unknown
COG4415	-5.206		3.11635e-19	2.9388e-16	Depleted	Function unknown
COG38218	-3.774		3.43527e-19	3.09211e-16	Depleted	Function unknown
COG24679	-9.822		3.4515e-19	3.09211e-16	Depleted	Function unknown
COG16068	-9.532		8.29493e-19	7.24997e-16	Depleted	Function unknown
COG11848	-10.031		1.08976e-18	9.29796e-16	Depleted	Cell wall/membrane/envelope biogenesis
COG33412	-1.015		1.22471e-18	1.02064e-15	Depleted	Cell wall/membrane/envelope biogenesis
COG17473	-9.624		1.51141e-18	1.23094e-15	Depleted	Energy production and conversion
COG7375	-1.754		1.57148e-18	1.25143e-15	Depleted	Energy production and conversion
COG13552	-1.121		1.74418e-18	1.35875e-15	Depleted	Cell wall/membrane/envelope biogenesis
COG18071	-1.245		2.61294e-18	1.99223e-15	Depleted	Function unknown
COG12481	-7.323		4.29083e-18	3.15668e-15	Depleted	Function unknown
COG459	-1.174		4.31638e-18	3.15668e-15	Depleted	Cell wall/membrane/envelope biogenesis
COG10864	-2.606		5.21572e-18	3.73811e-15	Depleted	Function unknown
COG23857	-1.167		6.2728e-18	4.40756e-15	Depleted	Carbohydrate transport and metabolism
COG9754	-2.759		1.16965e-17	8.06043e-15	Depleted	Function unknown
COG21234	-9.481		1.27058e-17	8.59077e-15	Depleted	Posttranslational modification, protein turnover, chaperones
COG23609	-6.209		1.44418e-17	9.58371e-15	Depleted	Coenzyme transport and metabolism
COG857	-5.571		1.81981e-17	1.18569e-14	Depleted	Function unknown
COG25044	-5.971		2.1283e-17	1.36192e-14	Depleted	Function unknown
COG38299	-2.081		2.27697e-17	1.43149e-14	Depleted	Energy production and conversion
COG6945	-10.315		2.34683e-17	1.44997e-14	Depleted	Function unknown
COG10176	-1.511		2.56254e-17	1.55642e-14	Depleted	Lipid transport and metabolism
COG1895	-4.726		3.36389e-17	2.00908e-14	Depleted	Function unknown
COG20461	-1.682		3.54367e-17	2.08176e-14	Depleted	Amino acid transport and metabolism; Carbohydrate transport and metabolism
COG39346	-7.267		3.62473e-17	2.09503e-14	Depleted	Function unknown
COG39497	-1.255		5.19286e-17	2.95375e-14	Depleted	Defense mechanisms
COG22881	-6.632		5.88035e-17	3.29254e-14	Depleted	Lipid transport and metabolism
COG24955	-7.129		6.20566e-17	3.42123e-14	Depleted	Function unknown
COG23231	-5.125		7.09888e-17	3.85437e-14	Depleted	Function unknown
COG9175	-7.188		7.28111e-17	3.89431e-14	Depleted	Function unknown
COG7177	-6.029		7.9086e-17	4.16772e-14	Depleted	Function unknown
COG231	-1.232		8.60659e-17	4.46981e-14	Depleted	Signal transduction mechanisms
COG32447	-7.08		1.12758e-16	5.77241e-14	Depleted	Function unknown
COG3299	-9.974		1.19827e-16	6.0479e-14	Depleted	Function unknown
COG18164	-5.145		1.50007e-16	7.46598e-14	Depleted	Function unknown
COG20103	-1.156		3.24406e-16	1.58831e-13	Depleted	Intracellular trafficking, secretion, and vesicular transport
COG17970	-1.231		3.29276e-16	1.58831e-13	Depleted	Function unknown
COG29889	-1.503		3.3242e-16	1.58831e-13	Depleted	Defense mechanisms
COG39282	-4.604		3.71857e-16	1.75336e-13	Depleted	Function unknown
COG35619	-4.32		4.03648e-16	1.87854e-13	Depleted	Function unknown
COG4754	-1.673		5.03044e-16	2.27514e-13	Depleted	Cell wall/membrane/envelope biogenesis
COG32854	-2.209		5.05836e-16	2.27514e-13	Depleted	Transcription
COG39372	-2.62		5.07915e-16	2.27514e-13	Depleted	Energy production and conversion
COG6263	-4.266		5.27004e-16	2.33151e-13	Depleted	Cell cycle control, cell division, chromosome partitioning
COG6053	-5.152		5.46053e-16	2.38632e-13	Depleted	Cell wall/membrane/envelope biogenesis
COG25769	-4.536		5.58221e-16	2.4101e-13	Depleted	Function unknown
COG23245	-9.818		8.93112e-16	3.81008e-13	Depleted	Function unknown
COG19123	-2.783		9.11102e-16	3.8411e-13	Depleted	Amino acid transport and metabolism
COG32604	-9.4		9.64152e-16	4.01749e-13	Depleted	Function unknown
COG22162	-1.959		9.9257e-16	4.08836e-13	Depleted	Function unknown
COG6186	-5.118		1.03143e-15	4.20017e-13	Depleted	Function unknown
COG1656	-1.08		1.08504e-15	4.32889e-13	Depleted	Carbohydrate transport and metabolism
COG23036	-1.441		1.08721e-15	4.32889e-13	Depleted	Transcription
COG3621	-1.169		1.16044e-15	4.56418e-13	Depleted	Intracellular trafficking, secretion, and vesicular transport
COG24326	-1.106		1.17177e-15	4.56418e-13	Depleted	Cell wall/membrane/envelope biogenesis
COG5226	-6.328		1.20559e-15	4.64539e-13	Depleted	Function unknown
COG18431	-1.865		1.82487e-15	6.90558e-13	Depleted	Function unknown
COG6817	-7.348		1.8307e-15	6.90558e-13	Depleted	Transcription
COG7585	-9.158		1.86211e-15	6.9509e-13	Depleted	Function unknown
COG30888	-5.082		1.96711e-15	7.26717e-13	Depleted	Coenzyme transport and metabolism
COG24637	-5.218		2.3026e-15	8.41975e-13	Depleted	Inorganic ion transport and metabolism
COG19396	-7.109		3.07709e-15	1.11381e-12	Depleted	Transcription
COG17475	-5.152		3.53164e-15	1.26556e-12	Depleted	Cell wall/membrane/envelope biogenesis
COG29765	-1.475		4.19241e-15	1.48748e-12	Depleted	Inorganic ion transport and metabolism
COG29039	-6.334		4.27191e-15	1.50082e-12	Depleted	Function unknown
COG11895	-9.105		5.18998e-15	1.80187e-12	Depleted	Cell wall/membrane/envelope biogenesis
COG19393	-4.516		5.22936e-15	1.80187e-12	Depleted	Function unknown
COG14462	-3.733		6.23853e-15	2.12912e-12	Depleted	Function unknown
COG26960	-2.348		8.24495e-15	2.78734e-12	Depleted	Function unknown
COG17463	-1.065		8.47511e-15	2.83837e-12	Depleted	Defense mechanisms
COG958	-4.433		1.07155e-14	3.55545e-12	Depleted	Function unknown
COG14105	-5.856		1.10818e-14	3.64327e-12	Depleted	Function unknown
COG335	-6.922		1.30337e-14	4.24604e-12	Depleted	Function unknown
COG21202	-5.313		1.39979e-14	4.51906e-12	Depleted	Cell motility
COG34866	-6.946		1.69992e-14	5.439e-12	Depleted	Secondary metabolites biosynthesis, transport and catabolism
COG8882	-4.785		1.72622e-14	5.47425e-12	Depleted	Function unknown
COG40680	-4.998		1.75299e-14	5.51038e-12	Depleted	Function unknown
COG20633	-1.509		1.87361e-14	5.83832e-12	Depleted	Function unknown
COG38679	-5.47		1.89392e-14	5.85076e-12	Depleted	Function unknown
COG29406	-5.878		1.92716e-14	5.90255e-12	Depleted	Function unknown
COG32621	-1.228		2.10049e-14	6.37891e-12	Depleted	Function unknown
COG1137	-3.769		2.36391e-14	7.11855e-12	Depleted	Nucleotide transport and metabolism
COG12160	-5.314		2.56485e-14	7.65928e-12	Depleted	Carbohydrate transport and metabolism
COG11970	-1.431		2.7077e-14	8.01905e-12	Depleted	Nucleotide transport and metabolism
COG20791	-4.921		2.79995e-14	8.22427e-12	Depleted	Function unknown
COG17690	-2.88		3.12369e-14	9.1006e-12	Depleted	Carbohydrate transport and metabolism
COG37807	-1.436		3.87241e-14	1.1191e-11	Depleted	Function unknown
COG17835	-7.537		5.46912e-14	1.56789e-11	Depleted	Function unknown
COG20628	-9.078		5.56738e-14	1.58339e-11	Depleted	Function unknown
COG8329	-2.174		6.19746e-14	1.74871e-11	Depleted	Signal transduction mechanisms
COG30494	-1.777		6.41667e-14	1.79642e-11	Depleted	Function unknown
COG7393	-7.268		7.37746e-14	2.04939e-11	Depleted	Transcription
COG22834	-2.468		9.63286e-14	2.65533e-11	Depleted	Cell wall/membrane/envelope biogenesis
COG1479	-3.277		9.95704e-14	2.72374e-11	Depleted	Inorganic ion transport and metabolism
COG17486	-8.897		1.00348e-13	2.72423e-11	Depleted	Intracellular trafficking, secretion, and vesicular transport
COG40465	-4.637		1.0826e-13	2.91691e-11	Depleted	Transcription
COG18511	-9.187		1.09644e-13	2.93215e-11	Depleted	Function unknown
COG36481	-5.86		1.17964e-13	3.1313e-11	Depleted	Function unknown
COG12910	-4.234		1.23104e-13	3.24369e-11	Depleted	Function unknown
COG24221	1.484		1.26214e-13	3.28872e-11	Enriched	Inorganic ion transport and metabolism
COG8138	-1.558		1.26998e-13	3.28872e-11	Depleted	Intracellular trafficking, secretion, and vesicular transport
COG2047	-3.858		1.27566e-13	3.28872e-11	Depleted	Energy production and conversion
COG28943	-1.529		1.65575e-13	4.21068e-11	Depleted	Function unknown
COG6621	-8.914		1.65678e-13	4.21068e-11	Depleted	Signal transduction mechanisms
COG38483	-10.091		1.78338e-13	4.49717e-11	Depleted	Function unknown
COG33730	-1.369		1.7946e-13	4.49717e-11	Depleted	Secondary metabolites biosynthesis, transport and catabolism
COG33480	-6.653		1.82557e-13	4.543e-11	Depleted	Energy production and conversion
COG35444	-9.569		1.91297e-13	4.72768e-11	Depleted	Function unknown
COG1996	-4.603		2.13281e-13	5.20419e-11	Depleted	Function unknown
COG19710	-1.157		2.13483e-13	5.20419e-11	Depleted	Function unknown
COG8087	-9.834		2.31809e-13	5.61276e-11	Depleted	Function unknown
COG3702	-4.501		2.36841e-13	5.6961e-11	Depleted	Signal transduction mechanisms
COG17632	-1.761		2.42035e-13	5.78221e-11	Depleted	Posttranslational modification, protein turnover, chaperones
COG30211	-4.402		3.10432e-13	7.36711e-11	Depleted	Function unknown
COG4437	-9.356		3.34346e-13	7.88243e-11	Depleted	Function unknown
COG15372	-2.154		3.36985e-13	7.89272e-11	Depleted	Inorganic ion transport and metabolism
COG26814	-4.025		3.53261e-13	8.22021e-11	Depleted	Function unknown
COG23043	-1.284		3.85074e-13	8.90265e-11	Depleted	Transcription
COG13016	-6.655		3.97626e-13	9.13394e-11	Depleted	Function unknown
COG25665	-9.177		4.16793e-13	9.51324e-11	Depleted	Function unknown
COG3785	-3.483		4.20226e-13	9.53088e-11	Depleted	Signal transduction mechanisms
COG6810	-1.504		4.35694e-13	9.80088e-11	Depleted	Function unknown
COG32335	-2.878		4.376e-13	9.80088e-11	Depleted	Function unknown
COG15719	-4.855		4.41608e-13	9.8292e-11	Depleted	Function unknown
COG5805	-9.758		4.93925e-13	1.09258e-10	Depleted	Function unknown
COG7053	-3.644		5.07711e-13	1.11618e-10	Depleted	Function unknown
COG24335	-4.261		6.1112e-13	1.33533e-10	Depleted	Function unknown
COG16672	-9.624		6.32889e-13	1.37452e-10	Depleted	Function unknown
COG598	-1.176		6.40017e-13	1.38163e-10	Depleted	Energy production and conversion
COG15749	-1.855		6.56543e-13	1.40882e-10	Depleted	Function unknown
COG4534	-2.645		6.78114e-13	1.44644e-10	Depleted	Function unknown
COG7762	-4.41		7.48286e-13	1.58668e-10	Depleted	Function unknown
COG23817	-9.598		7.67021e-13	1.61684e-10	Depleted	Signal transduction mechanisms
COG13312	-5.902		7.87272e-13	1.64982e-10	Depleted	Function unknown
COG5708	-2.459		7.93725e-13	1.65367e-10	Depleted	Defense mechanisms
COG36824	-1.196		9.26153e-13	1.91842e-10	Depleted	Function unknown
COG31672	-4.736		9.3601e-13	1.9277e-10	Depleted	Function unknown
COG583	-0.853		1.00075e-12	2.04926e-10	Depleted	Signal transduction mechanisms
COG14640	-10.007		1.05616e-12	2.15042e-10	Depleted	Function unknown
COG40190	-1.081		1.17114e-12	2.37106e-10	Depleted	Intracellular trafficking, secretion, and vesicular transport
COG31314	-4.1		1.18541e-12	2.38647e-10	Depleted	Function unknown
COG21510	-0.926		1.34192e-12	2.68647e-10	Depleted	Cell wall/membrane/envelope biogenesis
COG10340	-9.746		1.37073e-12	2.71647e-10	Depleted	Replication, recombination and repair
COG31029	-8.84		1.37207e-12	2.71647e-10	Depleted	Function unknown
COG25699	-1.563		1.39011e-12	2.72524e-10	Depleted	Inorganic ion transport and metabolism
COG9014	-0.76		1.39171e-12	2.72524e-10	Depleted	Inorganic ion transport and metabolism
COG6712	-8.742		1.55881e-12	3.03586e-10	Depleted	Function unknown
COG14774	-0.89		1.78759e-12	3.46262e-10	Depleted	Carbohydrate transport and metabolism
COG33822	-9.762		1.88525e-12	3.63214e-10	Depleted	Function unknown
COG668	-3.3		1.91041e-12	3.66094e-10	Depleted	Function unknown
COG33380	-5.655		1.93808e-12	3.67727e-10	Depleted	Transcription
COG12384	-5.582		1.93946e-12	3.67727e-10	Depleted	Cell wall/membrane/envelope biogenesis
COG21944	-8.985		1.98936e-12	3.75204e-10	Depleted	Function unknown
COG2235	-1.291		2.12146e-12	3.98024e-10	Depleted	Function unknown
COG4149	-6.996		2.21028e-12	4.12527e-10	Depleted	Function unknown
COG16642	-9.494		2.3035e-12	4.27699e-10	Depleted	Function unknown
COG8998	-6.989		2.39136e-12	4.41724e-10	Depleted	Function unknown
COG1947	-8.979		2.41766e-12	4.44291e-10	Depleted	Function unknown
COG4649	-9.342		2.47356e-12	4.52246e-10	Depleted	Function unknown
COG38364	-9.018		2.50691e-12	4.56017e-10	Depleted	Function unknown
COG31754	-5.679		2.8806e-12	5.21344e-10	Depleted	Cell wall/membrane/envelope biogenesis
COG2255	-5.193		2.95396e-12	5.31935e-10	Depleted	Function unknown
COG4120	-1.385		3.12288e-12	5.59543e-10	Depleted	Function unknown
COG18847	-1.287		3.24258e-12	5.78098e-10	Depleted	Cell wall/membrane/envelope biogenesis
COG38536	-1.558		3.35117e-12	5.94501e-10	Depleted	Function unknown
COG27150	-5.631		3.69428e-12	6.5214e-10	Depleted	Function unknown
COG33551	-9.773		4.48944e-12	7.88623e-10	Depleted	Function unknown
COG29572	-1.137		4.55018e-12	7.95393e-10	Depleted	Inorganic ion transport and metabolism
COG9235	-5.633		4.62127e-12	8.03899e-10	Depleted	Function unknown
COG37468	-0.919		4.6988e-12	8.13437e-10	Depleted	Function unknown
COG38369	-2.222		4.73287e-12	8.15397e-10	Depleted	Function unknown
COG10511	-2.655		5.18207e-12	8.88515e-10	Depleted	Inorganic ion transport and metabolism
COG22869	-6.06		5.39331e-12	9.2033e-10	Depleted	Function unknown
COG38327	-3.564		5.58858e-12	9.49132e-10	Depleted	Transcription
COG16165	-5.246		5.67004e-12	9.5562e-10	Depleted	Function unknown
COG3930	-9.465		5.68012e-12	9.5562e-10	Depleted	Function unknown
COG39702	-1.725		6.03324e-12	1.01029e-09	Depleted	Transcription
COG8418	-1.222		6.19623e-12	1.03275e-09	Depleted	Function unknown
COG12579	-5.522		6.31936e-12	1.0484e-09	Depleted	Function unknown
COG2978	-9.34		6.39832e-12	1.05661e-09	Depleted	Cell wall/membrane/envelope biogenesis
COG26841	-2.802		6.9237e-12	1.13812e-09	Depleted	Coenzyme transport and metabolism
COG20431	-9.288		7.12703e-12	1.1662e-09	Depleted	Function unknown
COG861	-9.216		7.74164e-12	1.26101e-09	Depleted	Function unknown
COG34324	-0.849		7.96555e-12	1.29161e-09	Depleted	Cell wall/membrane/envelope biogenesis
COG36147	-7.177		1.01763e-11	1.64265e-09	Depleted	Function unknown
COG938	-2.756		1.0529e-11	1.69196e-09	Depleted	Transcription
COG5647	-1.221		1.10875e-11	1.77376e-09	Depleted	Function unknown
COG24731	-9.406		1.1138e-11	1.77391e-09	Depleted	Function unknown
COG36002	-1.046		1.13435e-11	1.79865e-09	Depleted	Inorganic ion transport and metabolism
COG28475	-4.113		1.15648e-11	1.82567e-09	Depleted	Inorganic ion transport and metabolism
COG40595	-3.973		1.16162e-11	1.82573e-09	Depleted	Function unknown
COG1004	-8.685		1.22706e-11	1.92017e-09	Depleted	Function unknown
COG32649	-1.253		1.32644e-11	2.06666e-09	Depleted	Defense mechanisms
COG9916	-1.648		1.38386e-11	2.14678e-09	Depleted	Function unknown
COG11261	-4.112		1.46328e-11	2.2602e-09	Depleted	Intracellular trafficking, secretion, and vesicular transport
COG6711	-8.644		1.74256e-11	2.68002e-09	Depleted	Coenzyme transport and metabolism
COG29871	-8.713		1.75435e-11	2.68116e-09	Depleted	Function unknown
COG24650	-1.921		1.75826e-11	2.68116e-09	Depleted	Posttranslational modification, protein turnover, chaperones
COG9564	-1.366		1.85218e-11	2.81241e-09	Depleted	Cell wall/membrane/envelope biogenesis
COG13204	-4.241		1.87528e-11	2.83547e-09	Depleted	Function unknown
COG5307	-4.55		1.97701e-11	2.97673e-09	Depleted	Function unknown
COG1421	-5.134		1.98779e-11	2.98043e-09	Depleted	Function unknown
COG31423	-5.389		1.99858e-11	2.98413e-09	Depleted	Function unknown
COG21576	-4.752		2.03244e-11	3.0221e-09	Depleted	Function unknown
COG32184	-1.714		2.62823e-11	3.89184e-09	Depleted	Function unknown
COG36998	-0.892		2.66644e-11	3.93217e-09	Depleted	Cell wall/membrane/envelope biogenesis
COG1969	-1.687		2.69441e-11	3.95713e-09	Depleted	Inorganic ion transport and metabolism
COG28918	-8.909		2.76872e-11	4.04968e-09	Depleted	Function unknown
COG27162	-8.79		2.82662e-11	4.11756e-09	Depleted	Cell cycle control, cell division, chromosome partitioning
COG38107	-1.622		2.89558e-11	4.20093e-09	Depleted	Cell wall/membrane/envelope biogenesis
COG29467	-1.098		3.06886e-11	4.43438e-09	Depleted	Inorganic ion transport and metabolism
COG20968	-1.074		3.16202e-11	4.55064e-09	Depleted	Intracellular trafficking, secretion, and vesicular transport
COG10286	-1.277		3.42231e-11	4.90554e-09	Depleted	Function unknown
COG24502	-4.378		3.48409e-11	4.97419e-09	Depleted	Signal transduction mechanisms
COG24450	-2.166		3.63334e-11	5.1667e-09	Depleted	Function unknown
COG10395	-1.149		3.68679e-11	5.20773e-09	Depleted	Function unknown
COG32182	-1.233		3.69126e-11	5.20773e-09	Depleted	Function unknown
COG17009	1.053		3.78834e-11	5.32374e-09	Enriched	Function unknown
COG1278	-5.38		3.93353e-11	5.50617e-09	Depleted	Carbohydrate transport and metabolism
COG10620	-2.177		4.03135e-11	5.62114e-09	Depleted	Amino acid transport and metabolism
COG39783	-8.778		4.06484e-11	5.6416e-09	Depleted	Function unknown
COG21041	-1.916		4.07751e-11	5.6416e-09	Depleted	Amino acid transport and metabolism
COG6123	-6.078		4.15151e-11	5.7219e-09	Depleted	Signal transduction mechanisms
COG5986	-9.251		4.31915e-11	5.93015e-09	Depleted	Function unknown
COG22830	-9.255		4.58517e-11	6.27136e-09	Depleted	Carbohydrate transport and metabolism
COG23140	-1.491		4.90883e-11	6.68851e-09	Depleted	Signal transduction mechanisms
COG5852	-3.509		5.02821e-11	6.82522e-09	Depleted	Function unknown
COG10417	-9.443		5.1053e-11	6.90372e-09	Depleted	Function unknown
COG10246	-9.206		5.17591e-11	6.97288e-09	Depleted	Function unknown
COG4176	-1.434		5.24411e-11	7.03831e-09	Depleted	Function unknown
COG10456	-5.544		5.69619e-11	7.61653e-09	Depleted	Function unknown
COG39220	-8.716		6.04962e-11	8.05903e-09	Depleted	Function unknown
COG2504	-2.174		6.18058e-11	8.1846e-09	Depleted	Inorganic ion transport and metabolism
COG3907	-8.814		6.18955e-11	8.1846e-09	Depleted	Function unknown
COG5825	-5.894		6.52092e-11	8.59107e-09	Depleted	Function unknown
COG24421	-8.641		6.70786e-11	8.80498e-09	Depleted	Replication, recombination and repair
COG40117	-9.235		6.75512e-11	8.83356e-09	Depleted	Function unknown
COG37557	-8.74		6.77893e-11	8.83356e-09	Depleted	Function unknown
COG37632	-3.492		6.89216e-11	8.94857e-09	Depleted	Function unknown
COG32156	-1.55		7.04548e-11	9.11462e-09	Depleted	Energy production and conversion
COG14036	-1.517		7.28134e-11	9.38586e-09	Depleted	Carbohydrate transport and metabolism
COG27319	-1.355		7.40607e-11	9.51242e-09	Depleted	Function unknown
COG5645	-5.585		7.56093e-11	9.67664e-09	Depleted	Function unknown
COG40809	-0.924		8.14131e-11	1.03823e-08	Depleted	Function unknown
COG9513	-0.853		8.23239e-11	1.04423e-08	Depleted	Function unknown
COG16536	-8.934		8.25782e-11	1.04423e-08	Depleted	Posttranslational modification, protein turnover, chaperones
COG10275	-9.244		8.27577e-11	1.04423e-08	Depleted	Intracellular trafficking, secretion, and vesicular transport
COG25727	-1.13		8.44096e-11	1.06134e-08	Depleted	Energy production and conversion
COG2040	-1.644		8.80711e-11	1.10351e-08	Depleted	Function unknown
COG6467	-4.969		9.30559e-11	1.1619e-08	Depleted	Function unknown
COG30085	-9.199		9.86813e-11	1.22786e-08	Depleted	Replication, recombination and repair
COG660	-4.724		1.04767e-10	1.29907e-08	Depleted	Function unknown
COG5378	-3.617		1.09351e-10	1.35124e-08	Depleted	Function unknown
COG6741	-6.357		1.1095e-10	1.36629e-08	Depleted	Function unknown
COG25010	-8.441		1.1277e-10	1.38198e-08	Depleted	Function unknown
COG31678	-8.797		1.12996e-10	1.38198e-08	Depleted	Function unknown
COG30367	-6.026		1.15258e-10	1.40486e-08	Depleted	Function unknown
COG14104	-6.431		1.18417e-10	1.43847e-08	Depleted	Transcription
COG11632	-2.241		1.20813e-10	1.46261e-08	Depleted	Function unknown
COG12529	-4.997		1.24078e-10	1.49708e-08	Depleted	Function unknown
COG6869	-2.181		1.30592e-10	1.56547e-08	Depleted	Function unknown
COG32427	-6.903		1.3062e-10	1.56547e-08	Depleted	Cell wall/membrane/envelope biogenesis
COG4151	-6.525		1.3144e-10	1.57005e-08	Depleted	Function unknown
COG10660	-6.124		1.34514e-10	1.60143e-08	Depleted	Transcription
COG24096	-1.753		1.39736e-10	1.65809e-08	Depleted	Cell wall/membrane/envelope biogenesis
COG34271	-6.529		1.40645e-10	1.66337e-08	Depleted	Function unknown
COG12786	-1.716		1.42389e-10	1.67845e-08	Depleted	Intracellular trafficking, secretion, and vesicular transport
COG6731	-3.514		1.45967e-10	1.71499e-08	Depleted	Function unknown
COG34585	-2.037		1.50337e-10	1.7585e-08	Depleted	Function unknown
COG26708	-3.99		1.50651e-10	1.7585e-08	Depleted	Cell wall/membrane/envelope biogenesis
COG5987	-4.878		1.51222e-10	1.75943e-08	Depleted	Function unknown
COG10251	-6.658		1.52365e-10	1.76699e-08	Depleted	Function unknown
COG12107	-1.59		1.54496e-10	1.78592e-08	Depleted	Cell wall/membrane/envelope biogenesis
COG29997	-1.84		1.56847e-10	1.80673e-08	Depleted	Function unknown
COG14415	-1.246		1.57304e-10	1.80673e-08	Depleted	Signal transduction mechanisms
COG6071	-1.749		1.58873e-10	1.81673e-08	Depleted	Energy production and conversion
COG6684	-4.506		1.59189e-10	1.81673e-08	Depleted	Function unknown
COG21502	-4.72		1.61338e-10	1.83293e-08	Depleted	Function unknown
COG35144	-8.506		1.61631e-10	1.83293e-08	Depleted	Function unknown
COG1358	-1.532		1.6575e-10	1.87371e-08	Depleted	Signal transduction mechanisms
COG6078	-1.169		1.66399e-10	1.87513e-08	Depleted	Defense mechanisms
COG37033	-1.571		1.70153e-10	1.91142e-08	Depleted	Function unknown
COG19014	-1.571		1.70699e-10	1.91156e-08	Depleted	Amino acid transport and metabolism
COG23156	-1.159		1.74538e-10	1.94479e-08	Depleted	Function unknown
COG2634	-3.835		1.74752e-10	1.94479e-08	Depleted	Function unknown
COG17182	-8.691		1.81117e-10	2.00939e-08	Depleted	Function unknown
COG13180	-8.44		1.85345e-10	2.04995e-08	Depleted	Secondary metabolites biosynthesis, transport and catabolism
COG19143	-6.593		1.90139e-10	2.0965e-08	Depleted	Function unknown
COG21706	-8.483		1.93399e-10	2.1259e-08	Depleted	Function unknown
COG14830	-1.83		2.00092e-10	2.19275e-08	Depleted	Amino acid transport and metabolism
COG30694	-1.806		2.02894e-10	2.21668e-08	Depleted	Energy production and conversion
COG12098	-8.47		2.24713e-10	2.44533e-08	Depleted	Function unknown
COG17630	-1.518		2.25188e-10	2.44533e-08	Depleted	Signal transduction mechanisms
COG37965	-8.907		2.29458e-10	2.48282e-08	Depleted	Function unknown
COG38113	-2.162		2.30026e-10	2.48282e-08	Depleted	Posttranslational modification, protein turnover, chaperones
COG37765	-5.728		2.31726e-10	2.49366e-08	Depleted	Function unknown
COG23163	-1.138		2.39788e-10	2.57269e-08	Depleted	Amino acid transport and metabolism
COG36427	-9.025		2.66317e-10	2.8488e-08	Depleted	Function unknown
COG34472	-6.278		2.75979e-10	2.9312e-08	Depleted	Function unknown
COG5569	-9.177		2.76715e-10	2.9312e-08	Depleted	Cell wall/membrane/envelope biogenesis
COG15223	-9.177		2.76715e-10	2.9312e-08	Depleted	Function unknown
COG36729	-1.378		2.77292e-10	2.9312e-08	Depleted	Function unknown
COG25511	1.316		2.80707e-10	2.95857e-08	Enriched	Carbohydrate transport and metabolism
COG32613	-1.661		2.85764e-10	3.00304e-08	Depleted	Function unknown
COG2363	-3.008		3.02558e-10	3.17023e-08	Depleted	Function unknown
COG38089	-8.59		3.08929e-10	3.22754e-08	Depleted	Function unknown
COG23637	6.052		3.25957e-10	3.39554e-08	Enriched	Transcription
COG12173	-4.396		3.28169e-10	3.40868e-08	Depleted	Defense mechanisms
COG1243	-4.963		3.32115e-10	3.43969e-08	Depleted	Function unknown
COG13656	-5.408		3.34144e-10	3.45073e-08	Depleted	Transcription
COG1261	-1.576		3.47443e-10	3.56989e-08	Depleted	Inorganic ion transport and metabolism
COG21734	-5.609		3.47674e-10	3.56989e-08	Depleted	Function unknown
COG11195	-4.593		3.52245e-10	3.60648e-08	Depleted	Intracellular trafficking, secretion, and vesicular transport
COG23692	-8.615		3.53613e-10	3.61018e-08	Depleted	Function unknown
COG35521	-2.218		3.74202e-10	3.80953e-08	Depleted	Transcription
COG15879	-2.945		3.80027e-10	3.85787e-08	Depleted	Energy production and conversion
COG17476	-8.368		3.8343e-10	3.88142e-08	Depleted	Function unknown
COG34586	-8.378		3.86808e-10	3.90458e-08	Depleted	Energy production and conversion
COG20588	-6.475		3.90761e-10	3.93341e-08	Depleted	Function unknown
COG27123	-9.335		3.94069e-10	3.95559e-08	Depleted	Function unknown
COG232	-5.729		3.97047e-10	3.96642e-08	Depleted	Transcription
COG6377	-3.555		3.97361e-10	3.96642e-08	Depleted	Function unknown
COG37103	-6.085		4.00282e-10	3.98447e-08	Depleted	Function unknown
COG30000	-8.431		4.12402e-10	4.09374e-08	Depleted	Energy production and conversion
COG38042	-4.611		4.25565e-10	4.21274e-08	Depleted	Function unknown
COG11095	-1.451		4.31862e-10	4.2633e-08	Depleted	Function unknown
COG36336	-8.94		4.67594e-10	4.60336e-08	Depleted	Function unknown
COG30636	-5.101		4.76488e-10	4.67806e-08	Depleted	Function unknown
COG21374	-0.744		4.8404e-10	4.73923e-08	Depleted	Cell wall/membrane/envelope biogenesis
COG26147	-1.203		4.90876e-10	4.79306e-08	Depleted	Signal transduction mechanisms
COG15298	-2.993		5.03066e-10	4.89874e-08	Depleted	Function unknown
COG26356	-6.301		5.18279e-10	5.0332e-08	Depleted	Cell motility
COG6293	-1.139		5.22106e-10	5.05667e-08	Depleted	Function unknown
COG1721	-5.97		5.41324e-10	5.22866e-08	Depleted	Signal transduction mechanisms
COG29404	-0.929		5.56654e-10	5.36229e-08	Depleted	Carbohydrate transport and metabolism
COG16628	-9.348		5.62156e-10	5.40077e-08	Depleted	Function unknown
COG37013	-4.24		5.92585e-10	5.67789e-08	Depleted	Signal transduction mechanisms
COG25731	2.325		6.02925e-10	5.76156e-08	Enriched	Function unknown
COG9764	-3.802		6.10183e-10	5.8154e-08	Depleted	Function unknown
COG8565	-4.329		6.61676e-10	6.28943e-08	Depleted	Function unknown
COG18755	-0.955		6.91673e-10	6.5436e-08	Depleted	Intracellular trafficking, secretion, and vesicular transport
COG8729	-1.747		6.92067e-10	6.5436e-08	Depleted	Function unknown
COG25968	-2.558		7.02195e-10	6.62188e-08	Depleted	Function unknown
COG30544	-4.028		7.04405e-10	6.62529e-08	Depleted	Function unknown
COG17811	-1.572		7.25643e-10	6.80717e-08	Depleted	Function unknown
COG13099	-3.276		7.36371e-10	6.88978e-08	Depleted	Function unknown
COG27218	-1.504		7.47237e-10	6.97324e-08	Depleted	Carbohydrate transport and metabolism
COG17134	-3.193		7.53914e-10	7.00464e-08	Depleted	Replication, recombination and repair
COG20977	-9.027		7.54511e-10	7.00464e-08	Depleted	Function unknown
COG19860	-4.334		7.65073e-10	7.08434e-08	Depleted	Function unknown
COG28844	-6.582		8.06536e-10	7.44903e-08	Depleted	Replication, recombination and repair
COG9440	-1.42		8.49822e-10	7.82863e-08	Depleted	Function unknown
COG15311	-1.075		8.63407e-10	7.93339e-08	Depleted	Inorganic ion transport and metabolism
COG23606	-3.621		9.08963e-10	8.33061e-08	Depleted	Transcription
COG25461	-3.143		9.11504e-10	8.33259e-08	Depleted	Carbohydrate transport and metabolism
COG5083	2.121		9.33553e-10	8.51244e-08	Enriched	Signal transduction mechanisms
COG33645	-1.636		9.55705e-10	8.69231e-08	Depleted	Function unknown
COG40686	-8.877		9.59113e-10	8.70122e-08	Depleted	Function unknown
COG32675	1.584		9.77873e-10	8.84901e-08	Enriched	Function unknown
COG22927	-8.378		9.92333e-10	8.94536e-08	Depleted	Energy production and conversion
COG33534	-1.107		9.93512e-10	8.94536e-08	Depleted	Function unknown
COG10556	-1.048		1.01787e-09	9.14174e-08	Depleted	Signal transduction mechanisms
COG19535	-1.267		1.02532e-09	9.1856e-08	Depleted	Function unknown
COG33575	-8.89		1.04177e-09	9.30968e-08	Depleted	Function unknown
COG19171	-1.084		1.05064e-09	9.3656e-08	Depleted	Posttranslational modification, protein turnover, chaperones
COG23600	-8.846		1.06787e-09	9.49559e-08	Depleted	Function unknown
COG2498	-1.344		1.07821e-09	9.56376e-08	Depleted	Function unknown
COG18347	-4.118		1.09072e-09	9.65084e-08	Depleted	Function unknown
COG21002	-1.531		1.10768e-09	9.77678e-08	Depleted	Inorganic ion transport and metabolism
COG2561	-2.264		1.11834e-09	9.84659e-08	Depleted	Inorganic ion transport and metabolism
COG312	-2.734		1.16817e-09	1.02257e-07	Depleted	Function unknown
COG1842	-3.359		1.17064e-09	1.02257e-07	Depleted	Function unknown
COG18917	-8.813		1.17211e-09	1.02257e-07	Depleted	Energy production and conversion
COG7379	-1.101		1.17282e-09	1.02257e-07	Depleted	Intracellular trafficking, secretion, and vesicular transport
COG26010	-8.324		1.1922e-09	1.03696e-07	Depleted	Function unknown
COG8726	-6.139		1.20726e-09	1.04751e-07	Depleted	Function unknown
COG31989	-8.263		1.24924e-09	1.08131e-07	Depleted	Lipid transport and metabolism
COG24207	-8.628		1.26783e-09	1.09477e-07	Depleted	Function unknown
COG13930	-1.121		1.29826e-09	1.11834e-07	Depleted	Function unknown
COG32233	-8.844		1.31676e-09	1.13069e-07	Depleted	Function unknown
COG15875	-2.425		1.3189e-09	1.13069e-07	Depleted	Function unknown
COG23084	-4.673		1.32872e-09	1.13639e-07	Depleted	Transcription
COG19427	-8.322		1.36323e-09	1.16313e-07	Depleted	Function unknown
COG32838	-1.307		1.40144e-09	1.19289e-07	Depleted	Defense mechanisms
COG15612	-0.945		1.4399e-09	1.22214e-07	Depleted	Function unknown
COG13801	-6.897		1.44263e-09	1.22214e-07	Depleted	Function unknown
COG9113	-8.275		1.47673e-09	1.24589e-07	Depleted	Function unknown
COG27909	-8.491		1.47762e-09	1.24589e-07	Depleted	Function unknown
COG426	-3.552		1.49294e-09	1.25586e-07	Depleted	Function unknown
COG21163	-5.378		1.50267e-09	1.26108e-07	Depleted	Inorganic ion transport and metabolism
COG20158	-5.113		1.55666e-09	1.3026e-07	Depleted	Secondary metabolites biosynthesis, transport and catabolism
COG34793	-4.53		1.55941e-09	1.3026e-07	Depleted	Function unknown
COG7642	-1.905		1.60184e-09	1.33493e-07	Depleted	Function unknown
COG19721	-8.284		1.69194e-09	1.40675e-07	Depleted	Energy production and conversion
COG32785	-2.89		1.72887e-09	1.43412e-07	Depleted	Amino acid transport and metabolism
COG36684	-8.824		1.74572e-09	1.44475e-07	Depleted	Function unknown
COG13418	-1.141		1.75025e-09	1.44517e-07	Depleted	Cell wall/membrane/envelope biogenesis
COG38619	-6.242		1.85713e-09	1.52989e-07	Depleted	Function unknown
COG8909	-8.243		1.88481e-09	1.54913e-07	Depleted	Function unknown
COG16343	-1.663		1.89791e-09	1.55633e-07	Depleted	Function unknown
COG40174	-2.073		1.92361e-09	1.5738e-07	Depleted	Energy production and conversion
COG40261	-0.838		1.94572e-09	1.58098e-07	Depleted	Cell wall/membrane/envelope biogenesis
COG7155	-1.752		1.94871e-09	1.58098e-07	Depleted	Function unknown
COG24730	-4.712		1.949e-09	1.58098e-07	Depleted	Function unknown
COG14956	-8.291		1.95003e-09	1.58098e-07	Depleted	Function unknown
COG14540	-3.194		2.03379e-09	1.64517e-07	Depleted	Function unknown
COG10748	-5.888		2.04817e-09	1.65306e-07	Depleted	Function unknown
COG34736	-1.337		2.09596e-09	1.68784e-07	Depleted	Replication, recombination and repair
COG33012	-2.185		2.16828e-09	1.74216e-07	Depleted	Function unknown
COG64	-6.076		2.26388e-09	1.81156e-07	Depleted	Carbohydrate transport and metabolism
COG12784	-8.291		2.26476e-09	1.81156e-07	Depleted	Function unknown
COG26910	-8.335		2.32233e-09	1.85347e-07	Depleted	Function unknown
COG20561	-1.129		2.39319e-09	1.90578e-07	Depleted	Defense mechanisms
COG36929	-8.752		2.43963e-09	1.93845e-07	Depleted	Function unknown
COG37139	-1.276		2.46976e-09	1.95805e-07	Depleted	Cell wall/membrane/envelope biogenesis
COG10130	-1.372		2.54949e-09	2.01398e-07	Depleted	Function unknown
COG6786	-6.216		2.55204e-09	2.01398e-07	Depleted	Inorganic ion transport and metabolism
COG10757	-2.367		2.55716e-09	2.01398e-07	Depleted	Energy production and conversion
COG7519	-1.153		2.57536e-09	2.02386e-07	Depleted	Lipid transport and metabolism
COG8503	-4.305		2.58466e-09	2.02672e-07	Depleted	Function unknown
COG5087	-4.076		2.60995e-09	2.04208e-07	Depleted	Transcription
COG17778	-9.028		2.63937e-09	2.0606e-07	Depleted	Function unknown
COG1599	-1.555		2.67363e-09	2.07819e-07	Depleted	Energy production and conversion
COG27283	-3.322		2.67629e-09	2.07819e-07	Depleted	Function unknown
COG12433	-8.332		2.68287e-09	2.07819e-07	Depleted	Function unknown
COG6304	-8.205		2.68509e-09	2.07819e-07	Depleted	Function unknown
COG28852	-8.237		2.72341e-09	2.1033e-07	Depleted	Function unknown
COG11421	-1.423		2.77852e-09	2.13961e-07	Depleted	Cell wall/membrane/envelope biogenesis
COG36053	-8.305		2.78235e-09	2.13961e-07	Depleted	Inorganic ion transport and metabolism
COG34440	-1.387		2.85064e-09	2.18417e-07	Depleted	Lipid transport and metabolism
COG19899	-4.203		2.8525e-09	2.18417e-07	Depleted	Function unknown
COG36646	-8.293		2.92154e-09	2.23227e-07	Depleted	Function unknown
COG3569	1.442		3.03098e-09	2.31096e-07	Enriched	Function unknown
COG16964	-1.65		3.07908e-09	2.34265e-07	Depleted	Function unknown
COG21782	-3.527		3.093e-09	2.34826e-07	Depleted	Function unknown
COG9165	-6.48		3.16703e-09	2.39938e-07	Depleted	Function unknown
COG40338	-8.643		3.18764e-09	2.4099e-07	Depleted	Function unknown
COG20392	-3.216		3.27681e-09	2.47209e-07	Depleted	Transcription
COG26197	-1.693		3.29053e-09	2.47723e-07	Depleted	Function unknown
COG34016	-1.348		3.3217e-09	2.49545e-07	Depleted	Function unknown
COG21507	-8.435		3.35875e-09	2.51801e-07	Depleted	Energy production and conversion
COG13768	-1.233		3.37594e-09	2.52561e-07	Depleted	Cell wall/membrane/envelope biogenesis
COG27924	-1.831		3.38932e-09	2.53034e-07	Depleted	Replication, recombination and repair
COG9452	-8.943		3.52543e-09	2.62648e-07	Depleted	Function unknown
COG5054	-3.674		3.53609e-09	2.62895e-07	Depleted	Function unknown
COG1864	0.959		3.59994e-09	2.67089e-07	Enriched	Function unknown
COG12984	-1.575		3.64898e-09	2.70168e-07	Depleted	Inorganic ion transport and metabolism
COG19140	-3.371		3.65756e-09	2.70245e-07	Depleted	Carbohydrate transport and metabolism
COG37137	-2.359		3.76553e-09	2.7765e-07	Depleted	Function unknown
COG27785	-1.455		4.04136e-09	2.97376e-07	Depleted	Function unknown
COG13835	-0.698		4.1588e-09	3.0539e-07	Depleted	Cell wall/membrane/envelope biogenesis
COG8507	-2.828		4.2323e-09	3.10152e-07	Depleted	Function unknown
COG14312	-1.017		4.24634e-09	3.10546e-07	Depleted	Carbohydrate transport and metabolism
COG21028	-8.28		4.40513e-09	3.21503e-07	Depleted	Function unknown
COG15776	-4.488		4.53177e-09	3.30073e-07	Depleted	Cell wall/membrane/envelope biogenesis
COG8979	-1.905		4.5736e-09	3.32444e-07	Depleted	Lipid transport and metabolism
COG36119	-8.26		4.60413e-09	3.33986e-07	Depleted	Function unknown
COG35239	-1.527		4.74919e-09	3.43812e-07	Depleted	Function unknown
COG18010	-8.13		4.77463e-09	3.44958e-07	Depleted	Posttranslational modification, protein turnover, chaperones
COG3139	-3.372		4.79246e-09	3.45549e-07	Depleted	Function unknown
COG14296	-8.279		4.8387e-09	3.48182e-07	Depleted	Function unknown
COG39789	-1.026		4.86804e-09	3.49591e-07	Depleted	Cell wall/membrane/envelope biogenesis; Intracellular trafficking, secretion, and vesicular transport
COG18091	-2.953		4.88798e-09	3.50322e-07	Depleted	Function unknown
COG36241	-2.459		5.15453e-09	3.68688e-07	Depleted	Coenzyme transport and metabolism
COG30127	-0.75		5.2644e-09	3.75797e-07	Depleted	Defense mechanisms
COG35815	-8.746		5.41102e-09	3.85495e-07	Depleted	Function unknown
COG13769	-8.282		5.68139e-09	4.03954e-07	Depleted	Function unknown
COG22375	-1.521		5.89278e-09	4.18154e-07	Depleted	Amino acid transport and metabolism
COG3266	-3.332		6.29474e-09	4.45795e-07	Depleted	Function unknown
COG11639	-6.542		6.36123e-09	4.49614e-07	Depleted	Function unknown
COG16005	-4.136		6.73581e-09	4.75153e-07	Depleted	Signal transduction mechanisms
COG137	-1.344		6.80883e-09	4.7936e-07	Depleted	Cell motility
COG29025	-9.92		6.9092e-09	4.85473e-07	Depleted	Function unknown
COG19151	-4.166		7.11068e-09	4.98652e-07	Depleted	Transcription
COG4739	-8.157		7.23615e-09	5.0646e-07	Depleted	Function unknown
COG25593	-8.255		7.26526e-09	5.07506e-07	Depleted	Function unknown
COG40528	-8.108		7.7333e-09	5.39149e-07	Depleted	Function unknown
COG21340	-1.57		8.0365e-09	5.592e-07	Depleted	Function unknown
COG24989	-5.711		8.12496e-09	5.64259e-07	Depleted	Function unknown
COG2688	-3.244		8.18205e-09	5.67125e-07	Depleted	Transcription
COG13469	-6.145		8.47495e-09	5.86293e-07	Depleted	Function unknown
COG14491	-3.977		8.5032e-09	5.87114e-07	Depleted	Function unknown
COG15502	-3.649		9.15164e-09	6.30671e-07	Depleted	Function unknown
COG35907	1.578		9.28804e-09	6.38842e-07	Enriched	Function unknown
COG11348	-0.921		9.42765e-09	6.47203e-07	Depleted	Function unknown
COG33934	1.53		9.66218e-09	6.62035e-07	Enriched	Inorganic ion transport and metabolism
COG9484	-0.73		9.84461e-09	6.73248e-07	Depleted	Coenzyme transport and metabolism
COG32847	-1.739		1.00516e-08	6.86091e-07	Depleted	Transcription
COG6373	-1.792		1.07401e-08	7.31226e-07	Depleted	Transcription
COG13155	-1.85		1.07536e-08	7.31226e-07	Depleted	Function unknown
COG23757	-6.236		1.08544e-08	7.36681e-07	Depleted	Function unknown
COG11796	-6.263		1.10955e-08	7.51618e-07	Depleted	Transcription
COG6525	1.83		1.11635e-08	7.54664e-07	Enriched	Function unknown
COG20721	-8.132		1.11826e-08	7.54664e-07	Depleted	Function unknown
COG32269	-4.171		1.15352e-08	7.77e-07	Depleted	Intracellular trafficking, secretion, and vesicular transport
COG16938	-1.289		1.17023e-08	7.86211e-07	Depleted	Inorganic ion transport and metabolism
COG28802	-2.698		1.17158e-08	7.86211e-07	Depleted	Coenzyme transport and metabolism
COG22433	-2.058		1.18268e-08	7.92172e-07	Depleted	Function unknown
COG11853	-0.666		1.18971e-08	7.95398e-07	Depleted	Inorganic ion transport and metabolism
COG7540	-1.053		1.19839e-08	7.99705e-07	Depleted	Function unknown
COG13610	-5.941		1.20223e-08	8.00782e-07	Depleted	Function unknown
COG13333	-3.052		1.21231e-08	8.05026e-07	Depleted	Function unknown
COG1714	-5.445		1.2131e-08	8.05026e-07	Depleted	Function unknown
COG8950	-2.754		1.2228e-08	8.09964e-07	Depleted	Inorganic ion transport and metabolism
COG25720	-1.184		1.24376e-08	8.21775e-07	Depleted	Transcription
COG28584	-1.897		1.24522e-08	8.21775e-07	Depleted	Function unknown
COG3844	-3.355		1.39277e-08	9.17464e-07	Depleted	Energy production and conversion
COG13617	4.488		1.39737e-08	9.18802e-07	Enriched	Carbohydrate transport and metabolism
COG7631	-5.018		1.40925e-08	9.2492e-07	Depleted	Function unknown
COG6625	-8.82		1.41864e-08	9.29375e-07	Depleted	Function unknown
COG12150	-1.304		1.4486e-08	9.47274e-07	Depleted	Function unknown
COG10290	-6.119		1.45244e-08	9.48054e-07	Depleted	Function unknown
COG13415	-3.774		1.50416e-08	9.78473e-07	Depleted	Intracellular trafficking, secretion, and vesicular transport
COG33397	-1.844		1.5045e-08	9.78473e-07	Depleted	Function unknown
COG15169	-5.368		1.51923e-08	9.86029e-07	Depleted	Function unknown
COG20057	-3.191		1.52162e-08	9.86029e-07	Depleted	Function unknown
COG23919	-5.972		1.54174e-08	9.97259e-07	Depleted	Function unknown
COG13412	-2.318		1.58704e-08	1.02472e-06	Depleted	Function unknown
COG24492	-8.347		1.61844e-08	1.04311e-06	Depleted	Function unknown
COG25798	-1.615		1.65644e-08	1.06549e-06	Depleted	Function unknown
COG33152	-4.22		1.65955e-08	1.06549e-06	Depleted	Function unknown
COG22849	4.172		1.66209e-08	1.06549e-06	Enriched	Function unknown
COG12474	-1.324		1.69878e-08	1.08678e-06	Depleted	Defense mechanisms
COG28888	-1.164		1.70137e-08	1.08678e-06	Depleted	Cell wall/membrane/envelope biogenesis
COG15424	-2.811		1.72747e-08	1.10149e-06	Depleted	Replication, recombination and repair
COG29159	-0.677		1.81564e-08	1.15566e-06	Depleted	Posttranslational modification, protein turnover, chaperones
COG27245	-4.361		1.82118e-08	1.15713e-06	Depleted	Signal transduction mechanisms
COG1644	-5.843		1.8752e-08	1.18934e-06	Depleted	Function unknown
COG28997	-1.457		1.90242e-08	1.20321e-06	Depleted	Function unknown
COG26724	-8.757		1.90378e-08	1.20321e-06	Depleted	Transcription
COG582	-1.599		1.96922e-08	1.24238e-06	Depleted	Function unknown
COG17918	-4.474		1.98316e-08	1.24897e-06	Depleted	Transcription
COG19604	-8.376		1.99811e-08	1.25618e-06	Depleted	Function unknown
COG17085	-2.415		2.00438e-08	1.25791e-06	Depleted	Function unknown
COG2813	3.559		2.04022e-08	1.27817e-06	Enriched	Inorganic ion transport and metabolism
COG14480	-8.245		2.05323e-08	1.28408e-06	Depleted	Function unknown
COG733	1.471		2.0789e-08	1.29786e-06	Enriched	Function unknown
COG30317	1.835		2.09803e-08	1.30753e-06	Enriched	Function unknown
COG27586	-0.748		2.11364e-08	1.31497e-06	Depleted	Function unknown
COG9275	-1.578		2.1332e-08	1.32484e-06	Depleted	Function unknown
COG28360	-0.967		2.13853e-08	1.32585e-06	Depleted	Cell wall/membrane/envelope biogenesis
COG7471	-4.247		2.21069e-08	1.36822e-06	Depleted	Function unknown
COG29591	-2.547		2.25938e-08	1.39458e-06	Depleted	Function unknown
COG39809	-5.937		2.26106e-08	1.39458e-06	Depleted	Energy production and conversion
COG36403	-3.213		2.27339e-08	1.39978e-06	Depleted	Function unknown
COG23912	-8.108		2.28487e-08	1.40443e-06	Depleted	Function unknown
COG23789	-1.142		2.30378e-08	1.41363e-06	Depleted	Function unknown
COG38003	-2.243		2.31355e-08	1.4172e-06	Depleted	Function unknown
COG24753	-0.876		2.41371e-08	1.47603e-06	Depleted	Intracellular trafficking, secretion, and vesicular transport
COG4926	-8.602		2.51139e-08	1.53315e-06	Depleted	Function unknown
COG15692	1.372		2.55511e-08	1.55719e-06	Enriched	Function unknown
COG24160	-1.151		2.63656e-08	1.6041e-06	Depleted	Function unknown
COG3355	-1.275		2.73986e-08	1.66412e-06	Depleted	Function unknown
COG29665	-7.971		2.75912e-08	1.67298e-06	Depleted	Function unknown
COG34872	-5.51		2.81604e-08	1.70299e-06	Depleted	Function unknown
COG326	-1.357		2.81812e-08	1.70299e-06	Depleted	Function unknown
COG6765	-5.352		2.83535e-08	1.71052e-06	Depleted	Function unknown
COG31282	-0.764		2.8612e-08	1.72321e-06	Depleted	Intracellular trafficking, secretion, and vesicular transport
COG14066	-1.534		2.86683e-08	1.72371e-06	Depleted	Function unknown
COG6237	-2.237		2.89223e-08	1.73606e-06	Depleted	Carbohydrate transport and metabolism
COG18903	-1.296		2.90048e-08	1.73761e-06	Depleted	Function unknown
COG16744	-0.929		2.90451e-08	1.73761e-06	Depleted	Coenzyme transport and metabolism
COG19626	-1.367		2.93277e-08	1.7516e-06	Depleted	Function unknown
COG686	-4.08		2.9668e-08	1.76897e-06	Depleted	Amino acid transport and metabolism
COG31701	-1.079		3.02697e-08	1.80185e-06	Depleted	Posttranslational modification, protein turnover, chaperones
COG5306	-6.288		3.03731e-08	1.80501e-06	Depleted	Function unknown
COG34411	-1.753		3.04794e-08	1.80833e-06	Depleted	Function unknown
COG17325	-8.632		3.0691e-08	1.81787e-06	Depleted	Function unknown
COG28781	-9.003		3.10249e-08	1.83461e-06	Depleted	Function unknown
COG7442	-0.732		3.11589e-08	1.83951e-06	Depleted	Signal transduction mechanisms
COG31615	-2.183		3.18282e-08	1.87593e-06	Depleted	Signal transduction mechanisms
COG12785	-9.863		3.204e-08	1.8817e-06	Depleted	Cell wall/membrane/envelope biogenesis
COG29253	-1.336		3.20833e-08	1.8817e-06	Depleted	Function unknown
COG27935	-3.945		3.20836e-08	1.8817e-06	Depleted	Function unknown
COG17551	-1.068		3.22953e-08	1.89102e-06	Depleted	Function unknown
COG9426	-2.125		3.25378e-08	1.89958e-06	Depleted	Function unknown
COG15871	-1.524		3.25699e-08	1.89958e-06	Depleted	Inorganic ion transport and metabolism
COG19772	-1.491		3.26005e-08	1.89958e-06	Depleted	Function unknown
COG28242	-8.833		3.2675e-08	1.90083e-06	Depleted	Function unknown
COG39907	-0.836		3.29964e-08	1.91641e-06	Depleted	Function unknown
COG3219	-8.806		3.37638e-08	1.95781e-06	Depleted	Function unknown
COG14714	5.78		3.494e-08	2.02274e-06	Enriched	Function unknown
COG35498	-1.428		3.50582e-08	2.02631e-06	Depleted	Signal transduction mechanisms
COG17097	-0.964		3.52349e-08	2.03324e-06	Depleted	Inorganic ion transport and metabolism
COG8633	-5.839		3.56901e-08	2.0562e-06	Depleted	Function unknown
COG26091	-0.922		3.58965e-08	2.06477e-06	Depleted	Intracellular trafficking, secretion, and vesicular transport
COG1850	-2.517		3.74e-08	2.1478e-06	Depleted	Function unknown
COG5498	3.89		3.79251e-08	2.17447e-06	Enriched	Function unknown
COG21572	-1.116		3.86195e-08	2.21075e-06	Depleted	Inorganic ion transport and metabolism
COG16971	-1.929		3.93259e-08	2.2476e-06	Depleted	Replication, recombination and repair
COG32915	-7.946		3.93954e-08	2.24798e-06	Depleted	Energy production and conversion
COG7832	-4.741		4.00393e-08	2.28109e-06	Depleted	Function unknown
COG29138	-5.308		4.03143e-08	2.29312e-06	Depleted	Function unknown
COG28407	-8.665		4.05239e-08	2.29683e-06	Depleted	Function unknown
COG19234	-1.63		4.05452e-08	2.29683e-06	Depleted	Function unknown
COG34673	-3.843		4.05719e-08	2.29683e-06	Depleted	Transcription
COG30126	-4.419		4.1904e-08	2.3685e-06	Depleted	Function unknown
COG5746	-8.303		4.19883e-08	2.36953e-06	Depleted	Function unknown
COG4262	-0.998		4.26283e-08	2.40186e-06	Depleted	Intracellular trafficking, secretion, and vesicular transport
COG18233	-8.108		4.29701e-08	2.41732e-06	Depleted	Transcription
COG38513	-5.277		4.32054e-08	2.42498e-06	Depleted	Function unknown
COG29000	-4.433		4.32416e-08	2.42498e-06	Depleted	Cell wall/membrane/envelope biogenesis
COG10241	-4		4.36944e-08	2.44655e-06	Depleted	Posttranslational modification, protein turnover, chaperones
COG4009	-3.544		4.49948e-08	2.51543e-06	Depleted	Function unknown
COG19557	-1.577		4.52093e-08	2.52348e-06	Depleted	Posttranslational modification, protein turnover, chaperones
COG24893	-1.174		4.54485e-08	2.53289e-06	Depleted	Function unknown
COG38088	-1.156		4.58818e-08	2.54745e-06	Depleted	Function unknown
COG25489	1.271		4.59218e-08	2.54745e-06	Enriched	Function unknown
COG32355	-2.46		4.59231e-08	2.54745e-06	Depleted	Function unknown
COG24183	-8.017		4.63968e-08	2.56975e-06	Depleted	Cell wall/membrane/envelope biogenesis
COG21670	-3.695		4.65737e-08	2.57557e-06	Depleted	Function unknown
COG5105	-8.786		4.70296e-08	2.59677e-06	Depleted	Function unknown
COG387	-4.892		4.71557e-08	2.59973e-06	Depleted	Transcription
COG537	-2.335		4.83839e-08	2.65983e-06	Depleted	Cell wall/membrane/envelope biogenesis
COG37305	-1.418		4.8438e-08	2.65983e-06	Depleted	Function unknown
COG19298	-2.015		4.84816e-08	2.65983e-06	Depleted	Function unknown
COG40187	-2.367		4.85428e-08	2.65983e-06	Depleted	Inorganic ion transport and metabolism
COG20567	-2.253		4.9457e-08	2.70579e-06	Depleted	Function unknown
COG9517	-1.966		5.02462e-08	2.74477e-06	Depleted	Function unknown
COG27984	-3.287		5.06217e-08	2.76108e-06	Depleted	Function unknown
COG37576	-1.288		5.09805e-08	2.76913e-06	Depleted	Function unknown
COG24641	-8.492		5.0999e-08	2.76913e-06	Depleted	Function unknown
COG20206	0.814		5.10276e-08	2.76913e-06	Enriched	Replication, recombination and repair
COG14127	-6.377		5.10785e-08	2.76913e-06	Depleted	Function unknown
COG25955	-2.163		5.30214e-08	2.87012e-06	Depleted	Function unknown
COG14136	-1.161		5.34204e-08	2.88629e-06	Depleted	Transcription
COG21342	-3.03		5.34812e-08	2.88629e-06	Depleted	Function unknown
COG27253	-7.866		5.39464e-08	2.90702e-06	Depleted	Function unknown
COG40886	-4.282		5.43e-08	2.92168e-06	Depleted	Function unknown
COG33169	-8.254		5.43877e-08	2.92202e-06	Depleted	Function unknown
COG21548	-1.251		5.50146e-08	2.95127e-06	Depleted	Cell wall/membrane/envelope biogenesis
COG28756	-8.53		5.58873e-08	2.9936e-06	Depleted	Function unknown
COG40275	-1.282		5.63403e-08	3.01336e-06	Depleted	Function unknown
COG10808	-8.033		5.73421e-08	3.06238e-06	Depleted	Replication, recombination and repair
COG12543	-7.937		6.04375e-08	3.21901e-06	Depleted	Energy production and conversion
COG13943	-8.356		6.04546e-08	3.21901e-06	Depleted	Function unknown
COG1618	-1.768		6.1189e-08	3.25328e-06	Depleted	Function unknown
COG2509	-1.154		6.1454e-08	3.26162e-06	Depleted	Function unknown
COG25168	-5.083		6.1528e-08	3.26162e-06	Depleted	Function unknown
COG25589	-1.576		6.25269e-08	3.30968e-06	Depleted	Function unknown
COG31968	-3.8		6.3478e-08	3.35506e-06	Depleted	Function unknown
COG5301	-1.195		6.36907e-08	3.36135e-06	Depleted	Function unknown
COG25052	-0.768		6.40622e-08	3.37598e-06	Depleted	Amino acid transport and metabolism
COG40772	-8.126		6.4619e-08	3.40032e-06	Depleted	Posttranslational modification, protein turnover, chaperones
COG39295	-8.397		6.65098e-08	3.49469e-06	Depleted	Signal transduction mechanisms
COG31638	-7.853		6.78675e-08	3.56081e-06	Depleted	Function unknown
COG31400	-1.493		6.81955e-08	3.57279e-06	Depleted	Inorganic ion transport and metabolism
COG26990	-0.917		6.91843e-08	3.61602e-06	Depleted	Amino acid transport and metabolism
COG5086	-1.429		6.92225e-08	3.61602e-06	Depleted	Function unknown
COG8888	-8.343		6.94059e-08	3.62032e-06	Depleted	Function unknown
COG14998	-1.669		6.97602e-08	3.63351e-06	Depleted	Function unknown
COG4411	-8.205		7.00351e-08	3.64254e-06	Depleted	Energy production and conversion
COG14452	-3.855		7.05704e-08	3.66506e-06	Depleted	Function unknown
COG1734	1.025		7.09174e-08	3.67456e-06	Enriched	Inorganic ion transport and metabolism
COG20542	-7.911		7.09583e-08	3.67456e-06	Depleted	Function unknown
COG10443	-7.837		7.15441e-08	3.69782e-06	Depleted	Function unknown
COG37382	-4.85		7.1614e-08	3.69782e-06	Depleted	Function unknown
COG22940	-7.984		7.22596e-08	3.72579e-06	Depleted	Function unknown
COG191	-1.196		7.25576e-08	3.73578e-06	Depleted	Function unknown
COG29101	-1.567		7.29841e-08	3.75235e-06	Depleted	Function unknown
COG3239	-2.246		7.38426e-08	3.79105e-06	Depleted	Function unknown
COG39679	-7.933		7.56607e-08	3.87883e-06	Depleted	Function unknown
COG27641	-7.927		7.61765e-08	3.89969e-06	Depleted	Function unknown
COG28191	1.299		7.6576e-08	3.91189e-06	Enriched	Function unknown
COG18708	-5.953		7.66331e-08	3.91189e-06	Depleted	Function unknown
COG7634	-8.437		7.7326e-08	3.94165e-06	Depleted	Function unknown
COG37266	-8.02		7.88057e-08	4.01059e-06	Depleted	Function unknown
COG38471	-2.374		7.89024e-08	4.01059e-06	Depleted	Function unknown
COG13950	0.776		7.93669e-08	4.02849e-06	Enriched	Intracellular trafficking, secretion, and vesicular transport
COG3801	-4.771		8.01287e-08	4.06141e-06	Depleted	Amino acid transport and metabolism
COG37639	-4.362		8.05749e-08	4.07825e-06	Depleted	Transcription
COG31350	-2.776		8.09214e-08	4.09001e-06	Depleted	Function unknown
COG16653	-0.79		8.12835e-08	4.10253e-06	Depleted	Signal transduction mechanisms
COG13408	-1.396		8.21205e-08	4.13894e-06	Depleted	Function unknown
COG26866	-1.405		8.23168e-08	4.14301e-06	Depleted	Function unknown
COG17395	-0.841		8.26174e-08	4.15231e-06	Depleted	Function unknown
COG12880	-1.335		8.4413e-08	4.23661e-06	Depleted	Inorganic ion transport and metabolism
COG12622	-8.531		8.59169e-08	4.30606e-06	Depleted	Cell wall/membrane/envelope biogenesis
COG18215	-0.805		8.62559e-08	4.31701e-06	Depleted	Energy production and conversion
COG1240	-3.223		8.69733e-08	4.34684e-06	Depleted	Function unknown
COG31155	-1.024		8.77848e-08	4.38129e-06	Depleted	Function unknown
COG29421	-3.931		8.80216e-08	4.387e-06	Depleted	Function unknown
COG7568	-1.519		8.97086e-08	4.46487e-06	Depleted	Function unknown
COG37773	-1.965		9.05496e-08	4.50048e-06	Depleted	Function unknown
COG35463	-4.822		9.09886e-08	4.51603e-06	Depleted	Function unknown
COG19126	5.107		9.15008e-08	4.53518e-06	Enriched	Function unknown
COG10923	-7.811		9.33372e-08	4.61933e-06	Depleted	Signal transduction mechanisms
COG23581	-4.202		9.34565e-08	4.61933e-06	Depleted	Function unknown
COG7065	-0.946		9.48686e-08	4.68267e-06	Depleted	Function unknown
COG4734	-9.018		9.6214e-08	4.74255e-06	Depleted	Replication, recombination and repair
COG16149	-7.931		9.66003e-08	4.75504e-06	Depleted	Transcription
COG33671	-4.416		9.75427e-08	4.79381e-06	Depleted	Function unknown
COG17885	-0.955		9.76553e-08	4.79381e-06	Depleted	Function unknown
COG36278	-2.486		9.82858e-08	4.81816e-06	Depleted	Transcription
COG14739	-8.113		1.01344e-07	4.95626e-06	Depleted	Function unknown
COG11061	-7.861		1.01404e-07	4.95626e-06	Depleted	Inorganic ion transport and metabolism
COG39788	-0.853		1.01518e-07	4.95626e-06	Depleted	Function unknown
COG39000	1.951		1.02263e-07	4.98582e-06	Enriched	Function unknown
COG35849	-5.399		1.02919e-07	5.01103e-06	Depleted	Function unknown
COG35026	-8.035		1.03388e-07	5.027e-06	Depleted	Function unknown
COG30734	-1.563		1.03733e-07	5.03696e-06	Depleted	Function unknown
COG5237	-0.892		1.04189e-07	5.04809e-06	Depleted	Function unknown
COG1143	-4.32		1.04315e-07	5.04809e-06	Depleted	Transcription
COG8717	-7.817		1.04385e-07	5.04809e-06	Depleted	Function unknown
COG1615	-2.139		1.05718e-07	5.10565e-06	Depleted	Function unknown
COG19261	-1.182		1.07079e-07	5.16442e-06	Depleted	Posttranslational modification, protein turnover, chaperones
COG26652	-2.086		1.0782e-07	5.19321e-06	Depleted	Function unknown
COG35915	2.373		1.08039e-07	5.19677e-06	Enriched	Function unknown
COG39893	-1.375		1.08657e-07	5.21945e-06	Depleted	Function unknown
COG17662	-7.894		1.10822e-07	5.31636e-06	Depleted	Function unknown
COG2000	-5.732		1.11744e-07	5.35338e-06	Depleted	Function unknown
COG36100	-6.412		1.12761e-07	5.39489e-06	Depleted	Function unknown
COG19185	1.476		1.13023e-07	5.40022e-06	Enriched	Function unknown
COG4187	-8.108		1.13562e-07	5.41209e-06	Depleted	Function unknown
COG14422	3.627		1.13573e-07	5.41209e-06	Enriched	Cell wall/membrane/envelope biogenesis
COG39334	-8.993		1.14643e-07	5.45584e-06	Depleted	Function unknown
COG8833	-5.788		1.18482e-07	5.62686e-06	Depleted	Function unknown
COG32081	-1.271		1.18551e-07	5.62686e-06	Depleted	Energy production and conversion
COG36240	-1.074		1.20422e-07	5.7081e-06	Depleted	Carbohydrate transport and metabolism
COG33597	-8.077		1.21e-07	5.72793e-06	Depleted	Function unknown
COG8038	-2.228		1.22314e-07	5.78248e-06	Depleted	Inorganic ion transport and metabolism
COG20173	-9.057		1.25468e-07	5.92375e-06	Depleted	Cell wall/membrane/envelope biogenesis
COG28991	-4.888		1.27073e-07	5.99165e-06	Depleted	Inorganic ion transport and metabolism
COG10378	-0.961		1.27815e-07	6.01873e-06	Depleted	Inorganic ion transport and metabolism
COG23339	-3.169		1.28902e-07	6.06195e-06	Depleted	Function unknown
COG26997	-3.957		1.29685e-07	6.09076e-06	Depleted	Function unknown
COG31863	-6.334		1.32048e-07	6.18869e-06	Depleted	Energy production and conversion
COG6118	-1.386		1.32115e-07	6.18869e-06	Depleted	Cell wall/membrane/envelope biogenesis
COG21640	-2.342		1.38009e-07	6.44533e-06	Depleted	Energy production and conversion
COG38611	-7.801		1.3813e-07	6.44533e-06	Depleted	Function unknown
COG8975	-2.102		1.38134e-07	6.44533e-06	Depleted	Function unknown
COG20067	-1.696		1.39572e-07	6.50059e-06	Depleted	Inorganic ion transport and metabolism
COG19655	-0.646		1.39681e-07	6.50059e-06	Depleted	Defense mechanisms
COG20153	-7.794		1.42353e-07	6.61636e-06	Depleted	Function unknown
COG9406	7.98		1.43308e-07	6.65214e-06	Enriched	Function unknown
COG40873	-1.183		1.44267e-07	6.68799e-06	Depleted	Function unknown
COG32483	-2.463		1.51592e-07	7.01849e-06	Depleted	Posttranslational modification, protein turnover, chaperones
COG40539	-3.573		1.54437e-07	7.14097e-06	Depleted	Signal transduction mechanisms
COG23838	-8.221		1.5558e-07	7.18455e-06	Depleted	Function unknown
COG12912	-8.014		1.57086e-07	7.23585e-06	Depleted	Energy production and conversion
COG35662	-0.829		1.57095e-07	7.23585e-06	Depleted	Energy production and conversion
COG37355	1.23		1.58034e-07	7.26976e-06	Enriched	Signal transduction mechanisms
COG21989	-4.143		1.58554e-07	7.28433e-06	Depleted	Function unknown
COG35844	-8.311		1.58827e-07	7.28753e-06	Depleted	Function unknown
COG30962	-0.986		1.60106e-07	7.33336e-06	Depleted	Defense mechanisms
COG31955	-1.911		1.60235e-07	7.33336e-06	Depleted	Signal transduction mechanisms
COG35505	-0.878		1.60879e-07	7.34521e-06	Depleted	Inorganic ion transport and metabolism
COG1550	-0.977		1.60904e-07	7.34521e-06	Depleted	Function unknown
COG3059	-0.987		1.65107e-07	7.52748e-06	Depleted	Function unknown
COG18112	-3.513		1.65873e-07	7.55282e-06	Depleted	Function unknown
COG6531	-1.058		1.66262e-07	7.5609e-06	Depleted	Function unknown
COG10296	-1.206		1.66774e-07	7.57458e-06	Depleted	Function unknown
COG32010	-4.351		1.67917e-07	7.61685e-06	Depleted	Cell motility
COG18359	-7.746		1.68623e-07	7.63921e-06	Depleted	Energy production and conversion
COG30873	-2.006		1.69472e-07	7.66796e-06	Depleted	Inorganic ion transport and metabolism
COG17776	-8.233		1.70004e-07	7.68233e-06	Depleted	Function unknown
COG15046	-2.322		1.70659e-07	7.69951e-06	Depleted	Function unknown
COG36258	-1.733		1.70814e-07	7.69951e-06	Depleted	Function unknown
COG32404	-1.721		1.71572e-07	7.72397e-06	Depleted	Signal transduction mechanisms
COG11386	-0.72		1.71815e-07	7.72521e-06	Depleted	Translation, ribosomal structure and biogenesis
COG11321	-8.395		1.7461e-07	7.84103e-06	Depleted	Function unknown
COG34384	-1.245		1.75521e-07	7.8721e-06	Depleted	Function unknown
COG36752	-1.306		1.80158e-07	8.06358e-06	Depleted	Energy production and conversion
COG26336	-7.947		1.80241e-07	8.06358e-06	Depleted	Function unknown
COG34354	-2.847		1.8079e-07	8.07807e-06	Depleted	Function unknown
COG31271	-1.199		1.81466e-07	8.09816e-06	Depleted	Transcription
COG16442	-3.789		1.82425e-07	8.13086e-06	Depleted	Function unknown
COG38150	-1.974		1.83089e-07	8.14755e-06	Depleted	Function unknown
COG25528	-0.773		1.83474e-07	8.14755e-06	Depleted	Function unknown
COG28765	-4.051		1.83482e-07	8.14755e-06	Depleted	Function unknown
COG12717	-1.458		1.85414e-07	8.22314e-06	Depleted	Energy production and conversion
COG11797	3.261		1.87658e-07	8.31241e-06	Enriched	Function unknown
COG300	-7.728		1.94484e-07	8.60412e-06	Depleted	Function unknown
COG10072	-6.302		1.96711e-07	8.69189e-06	Depleted	Function unknown
COG13397	-1.033		1.98605e-07	8.75677e-06	Depleted	Function unknown
COG25515	-8.108		1.98668e-07	8.75677e-06	Depleted	Function unknown
COG9099	-2.204		2.00095e-07	8.80887e-06	Depleted	Function unknown
COG16378	-1.268		2.08014e-07	9.14625e-06	Depleted	Function unknown
COG38843	1.62		2.09178e-07	9.18614e-06	Enriched	Function unknown
COG39656	-7.941		2.09504e-07	9.18918e-06	Depleted	Function unknown
COG39011	-3.636		2.10199e-07	9.20842e-06	Depleted	Function unknown
COG19456	2.152		2.17152e-07	9.5014e-06	Enriched	Function unknown
COG12718	-1.45		2.17575e-07	9.50828e-06	Depleted	Energy production and conversion
COG31966	-8.146		2.19038e-07	9.56058e-06	Depleted	Function unknown
COG37655	-3.394		2.22952e-07	9.71958e-06	Depleted	Replication, recombination and repair
COG19400	-5.462		2.2397e-07	9.75209e-06	Depleted	Replication, recombination and repair
COG32895	-2.072		2.25648e-07	9.81323e-06	Depleted	Transcription
COG16771	-1.582		2.2711e-07	9.86484e-06	Depleted	Inorganic ion transport and metabolism
COG5943	-0.962		2.30376e-07	9.98535e-06	Depleted	Signal transduction mechanisms
COG30115	-9.728		2.30442e-07	9.98535e-06	Depleted	Function unknown
COG19517	-7.787		2.38589e-07	1.03259e-05	Depleted	Function unknown
COG1739	7.989		2.39121e-07	1.03278e-05	Enriched	Function unknown
COG23574	-7.939		2.3921e-07	1.03278e-05	Depleted	Function unknown
COG27160	-5.912		2.41535e-07	1.04156e-05	Depleted	Function unknown
COG38268	-7.745		2.41919e-07	1.04197e-05	Depleted	Function unknown
COG15623	-8.033		2.44541e-07	1.052e-05	Depleted	Function unknown
COG4427	-0.896		2.4806e-07	1.06586e-05	Depleted	Function unknown
COG15254	-2.405		2.49798e-07	1.07204e-05	Depleted	Function unknown
COG37328	-5.985		2.51288e-07	1.07659e-05	Depleted	Intracellular trafficking, secretion, and vesicular transport
COG12844	-5.547		2.51459e-07	1.07659e-05	Depleted	Transcription
COG31259	1.859		2.52823e-07	1.08114e-05	Enriched	Carbohydrate transport and metabolism
COG3788	-8.87		2.57341e-07	1.09914e-05	Depleted	Function unknown
COG34026	1.874		2.59183e-07	1.10569e-05	Enriched	Coenzyme transport and metabolism
COG1098	-7.831		2.62024e-07	1.11648e-05	Depleted	Function unknown
COG23826	-3.952		2.6408e-07	1.12391e-05	Depleted	Function unknown
COG26927	-7.703		2.67849e-07	1.1386e-05	Depleted	Transcription
COG9078	-5.676		2.70413e-07	1.14813e-05	Depleted	Function unknown
COG29257	-5.733		2.71235e-07	1.15026e-05	Depleted	Inorganic ion transport and metabolism
COG19650	-3.867		2.72575e-07	1.15458e-05	Depleted	Signal transduction mechanisms
COG36496	-1.304		2.74245e-07	1.16028e-05	Depleted	Lipid transport and metabolism
COG5144	1.39		2.74988e-07	1.1619e-05	Enriched	Inorganic ion transport and metabolism
COG14575	-1.992		2.75277e-07	1.1619e-05	Depleted	Function unknown
COG15295	-0.962		2.75784e-07	1.16267e-05	Depleted	Function unknown
COG27264	-2.073		2.77581e-07	1.16887e-05	Depleted	Replication, recombination and repair
COG29601	-2.843		2.78286e-07	1.17047e-05	Depleted	Function unknown
COG29324	1.854		2.80803e-07	1.17967e-05	Enriched	Cell wall/membrane/envelope biogenesis
COG22073	-2.112		2.84051e-07	1.19191e-05	Depleted	Function unknown
COG39634	-7.938		2.85666e-07	1.19729e-05	Depleted	Function unknown
COG572	-2.324		2.89648e-07	1.21256e-05	Depleted	Function unknown
COG33219	-3.707		2.92328e-07	1.22235e-05	Depleted	Function unknown
COG17947	4.919		2.93633e-07	1.22638e-05	Enriched	Function unknown
COG18098	-8.285		2.9565e-07	1.23337e-05	Depleted	Function unknown
COG6176	-4.862		2.97967e-07	1.24159e-05	Depleted	Function unknown
COG37806	-1.704		2.98945e-07	1.24422e-05	Depleted	Function unknown
COG30312	-0.864		3.02073e-07	1.25578e-05	Depleted	Posttranslational modification, protein turnover, chaperones
COG32090	-1.494		3.03259e-07	1.25854e-05	Depleted	Function unknown
COG40447	-2.07		3.03441e-07	1.25854e-05	Depleted	Function unknown
COG36773	-2.063		3.04183e-07	1.26016e-05	Depleted	Function unknown
COG14618	-0.885		3.04883e-07	1.26136e-05	Depleted	Carbohydrate transport and metabolism
COG32469	-2.273		3.05177e-07	1.26136e-05	Depleted	Function unknown
COG16461	-1.39		3.06379e-07	1.26487e-05	Depleted	Function unknown
COG12537	-1.486		3.08288e-07	1.27129e-05	Depleted	Function unknown
COG5912	-1.249		3.08978e-07	1.27267e-05	Depleted	Function unknown
COG40522	1.356		3.09922e-07	1.27423e-05	Enriched	Function unknown
COG28564	-5.991		3.10386e-07	1.27423e-05	Depleted	Function unknown
COG26280	-2.907		3.10422e-07	1.27423e-05	Depleted	Signal transduction mechanisms
COG32230	-5.008		3.11968e-07	1.2791e-05	Depleted	Function unknown
COG17257	-1.22		3.14777e-07	1.28915e-05	Depleted	Carbohydrate transport and metabolism
COG14524	-3.545		3.21487e-07	1.31513e-05	Depleted	Energy production and conversion
COG23407	-8.469		3.22566e-07	1.31803e-05	Depleted	Function unknown
COG26570	-5.939		3.2389e-07	1.32194e-05	Depleted	Function unknown
COG13224	-1.294		3.27852e-07	1.33658e-05	Depleted	Function unknown
COG25360	-7.952		3.29236e-07	1.3407e-05	Depleted	Function unknown
COG11728	-1.651		3.30669e-07	1.34501e-05	Depleted	Nucleotide transport and metabolism
COG32495	-1.879		3.31047e-07	1.34502e-05	Depleted	Function unknown
COG31620	-1.41		3.3293e-07	1.35114e-05	Depleted	Cell wall/membrane/envelope biogenesis
COG23028	-8.602		3.34137e-07	1.3545e-05	Depleted	Function unknown
COG12428	-1.496		3.38813e-07	1.3719e-05	Depleted	Cell wall/membrane/envelope biogenesis
COG31630	-4.134		3.40475e-07	1.37708e-05	Depleted	Transcription
COG4533	-1.304		3.41537e-07	1.37982e-05	Depleted	Function unknown
COG28383	-1.674		3.4813e-07	1.40487e-05	Depleted	Function unknown
COG38938	1.057		3.48624e-07	1.40528e-05	Enriched	Defense mechanisms
COG844	-1.78		3.49028e-07	1.40533e-05	Depleted	Function unknown
COG25950	-3.277		3.50715e-07	1.41054e-05	Depleted	Carbohydrate transport and metabolism
COG11122	-3.863		3.51627e-07	1.41262e-05	Depleted	Function unknown
COG26044	-0.63		3.55549e-07	1.42677e-05	Depleted	Cell wall/membrane/envelope biogenesis
COG8490	1.406		3.58928e-07	1.43872e-05	Enriched	Function unknown
COG5513	-6.052		3.61981e-07	1.44934e-05	Depleted	Cell wall/membrane/envelope biogenesis
COG6700	-3.511		3.6258e-07	1.45012e-05	Depleted	Function unknown
COG12100	2.393		3.64145e-07	1.45475e-05	Enriched	Transcription
COG15091	-7.778		3.64643e-07	1.45512e-05	Depleted	Function unknown
COG20043	-2.576		3.65209e-07	1.45576e-05	Depleted	Replication, recombination and repair
COG19253	-1.976		3.69268e-07	1.4703e-05	Depleted	Transcription
COG25031	-2.518		3.70657e-07	1.47419e-05	Depleted	Replication, recombination and repair
COG5768	-0.839		3.71378e-07	1.47543e-05	Depleted	Carbohydrate transport and metabolism
COG9439	-0.764		3.79005e-07	1.50388e-05	Depleted	Transcription
COG32735	-3.543		3.7938e-07	1.50388e-05	Depleted	Function unknown
COG30089	-1.457		3.84172e-07	1.52119e-05	Depleted	Function unknown
COG31860	-1.706		3.8521e-07	1.52362e-05	Depleted	Function unknown
COG28026	-0.94		3.91147e-07	1.5454e-05	Depleted	Amino acid transport and metabolism
COG30708	-1.175		3.93425e-07	1.55269e-05	Depleted	Energy production and conversion
COG6258	-7.859		3.95446e-07	1.55894e-05	Depleted	Replication, recombination and repair
COG19796	-4.554		4.09543e-07	1.61274e-05	Depleted	Function unknown
COG1135	7.765		4.11542e-07	1.61884e-05	Enriched	Function unknown
COG30178	-1.655		4.12647e-07	1.6214e-05	Depleted	Amino acid transport and metabolism
COG34463	-7.666		4.16618e-07	1.63521e-05	Depleted	Function unknown
COG26551	-1.425		4.19418e-07	1.6444e-05	Depleted	Function unknown
COG2004	-1.722		4.20061e-07	1.64512e-05	Depleted	Transcription
COG10472	-0.916		4.23107e-07	1.65437e-05	Depleted	Inorganic ion transport and metabolism
COG9226	-1.505		4.23345e-07	1.65437e-05	Depleted	Function unknown
COG36946	-0.956		4.23892e-07	1.6547e-05	Depleted	Function unknown
COG19228	-8.087		4.26218e-07	1.66197e-05	Depleted	Function unknown
COG23740	-1.021		4.34435e-07	1.69217e-05	Depleted	Intracellular trafficking, secretion, and vesicular transport
COG8714	7.985		4.35117e-07	1.69299e-05	Enriched	Function unknown
COG38243	-1.883		4.36435e-07	1.69627e-05	Depleted	Function unknown
COG29389	-1.531		4.37387e-07	1.69813e-05	Depleted	Function unknown
COG36500	-7.721		4.39352e-07	1.70391e-05	Depleted	Function unknown
COG26460	-3.369		4.40947e-07	1.70635e-05	Depleted	Function unknown
COG25659	-7.654		4.41005e-07	1.70635e-05	Depleted	Function unknown
COG4125	-5.284		4.41471e-07	1.70635e-05	Depleted	Transcription
COG6735	-1.485		4.41885e-07	1.70635e-05	Depleted	Function unknown
COG20525	-0.726		4.43652e-07	1.71133e-05	Depleted	Signal transduction mechanisms
COG15007	-1.466		4.44418e-07	1.71244e-05	Depleted	Function unknown
COG3727	-2.542		4.46645e-07	1.71918e-05	Depleted	Cell wall/membrane/envelope biogenesis
COG17926	1.323		4.48392e-07	1.72405e-05	Enriched	Inorganic ion transport and metabolism
COG26194	-7.683		4.50405e-07	1.72993e-05	Depleted	Function unknown
COG37283	-1.428		4.5774e-07	1.75622e-05	Depleted	Function unknown
COG36578	-0.848		4.60689e-07	1.76522e-05	Depleted	Carbohydrate transport and metabolism
COG16996	-2.734		4.61072e-07	1.76522e-05	Depleted	Function unknown
COG40862	3.764		4.7076e-07	1.80039e-05	Enriched	Function unknown
COG31500	-3.618		4.7522e-07	1.81551e-05	Depleted	Transcription
COG33016	-7.676		4.7887e-07	1.82751e-05	Depleted	Inorganic ion transport and metabolism
COG16979	-5.653		4.9566e-07	1.88957e-05	Depleted	Cell wall/membrane/envelope biogenesis
COG32616	-2.053		5.01315e-07	1.9091e-05	Depleted	Transcription
COG26753	-8.009		5.02252e-07	1.91064e-05	Depleted	Function unknown
COG31398	-1.653		5.04207e-07	1.91604e-05	Depleted	Posttranslational modification, protein turnover, chaperones
COG20419	-8.24		5.1472e-07	1.95392e-05	Depleted	Function unknown
COG8514	-1.584		5.23621e-07	1.9856e-05	Depleted	Function unknown
COG39626	-1.54		5.25797e-07	1.99175e-05	Depleted	Cell wall/membrane/envelope biogenesis
COG14404	-1.649		5.28183e-07	1.99689e-05	Depleted	Function unknown
COG1420	-7.837		5.28268e-07	1.99689e-05	Depleted	Transcription
COG19158	-7.968		5.3374e-07	2.01382e-05	Depleted	Function unknown
COG22571	-0.619		5.33871e-07	2.01382e-05	Depleted	Carbohydrate transport and metabolism
COG15993	-1.592		5.43622e-07	2.04844e-05	Depleted	Function unknown
COG19693	1.597		5.44489e-07	2.04954e-05	Enriched	Function unknown
COG25536	-0.959		5.45057e-07	2.04954e-05	Depleted	Function unknown
COG32996	-1.344		5.46221e-07	2.0503e-05	Depleted	Cell cycle control, cell division, chromosome partitioning
COG33842	-1.238		5.46403e-07	2.0503e-05	Depleted	Function unknown
COG8718	-2.167		5.4767e-07	2.0529e-05	Depleted	Function unknown
COG25469	-1.125		5.53645e-07	2.07313e-05	Depleted	Function unknown
COG146	-4.847		5.56328e-07	2.081e-05	Depleted	Function unknown
COG38902	2.369		5.57186e-07	2.08204e-05	Enriched	Function unknown
COG407	-4.445		5.62413e-07	2.09926e-05	Depleted	Function unknown
COG39896	-1.61		5.62967e-07	2.09926e-05	Depleted	Transcription
COG38044	-2.721		5.68135e-07	2.11633e-05	Depleted	Replication, recombination and repair
COG17851	-8.374		5.70527e-07	2.12087e-05	Depleted	Function unknown
COG707	-8.229		5.70538e-07	2.12087e-05	Depleted	Function unknown
COG29552	-3.879		5.75918e-07	2.13866e-05	Depleted	Function unknown
COG39507	2.596		5.91608e-07	2.19464e-05	Enriched	Function unknown
COG22655	7.897		5.94405e-07	2.20274e-05	Enriched	Function unknown
COG26540	-1.829		6.00889e-07	2.2243e-05	Depleted	Transcription
COG8869	-5.596		6.01463e-07	2.2243e-05	Depleted	Transcription
COG15380	-2.744		6.08366e-07	2.24751e-05	Depleted	Intracellular trafficking, secretion, and vesicular transport
COG12716	-4.161		6.10639e-07	2.25358e-05	Depleted	Transcription
COG32579	-2.213		6.16864e-07	2.27421e-05	Depleted	Function unknown
COG6818	1.586		6.21681e-07	2.28961e-05	Enriched	Inorganic ion transport and metabolism
COG11793	-0.895		6.22515e-07	2.29033e-05	Depleted	Function unknown
COG34083	-1.883		6.30929e-07	2.31891e-05	Depleted	Cell motility
COG185	-8.61		6.42983e-07	2.36079e-05	Depleted	Function unknown
COG18540	-3.419		6.45204e-07	2.36652e-05	Depleted	Function unknown
COG19363	-1.051		6.52483e-07	2.39077e-05	Depleted	Function unknown
COG22522	-1.323		6.58336e-07	2.40575e-05	Depleted	Function unknown
COG20735	-0.788		6.58466e-07	2.40575e-05	Depleted	Inorganic ion transport and metabolism
COG35567	-5.674		6.58587e-07	2.40575e-05	Depleted	Posttranslational modification, protein turnover, chaperones
COG13065	-7.626		6.62942e-07	2.4192e-05	Depleted	Function unknown
COG20958	-2.719		6.7776e-07	2.4698e-05	Depleted	Function unknown
COG23880	-1.64		6.78188e-07	2.4698e-05	Depleted	Cell wall/membrane/envelope biogenesis
COG10490	-8.225		6.84362e-07	2.48976e-05	Depleted	Function unknown
COG22098	-1.096		6.85828e-07	2.49256e-05	Depleted	Function unknown
COG23395	-5.666		6.8859e-07	2.50006e-05	Depleted	Function unknown
COG30578	-8.768		6.97351e-07	2.52931e-05	Depleted	Function unknown
COG31478	-0.631		7.01192e-07	2.54067e-05	Depleted	Replication, recombination and repair
COG2547	-1.388		7.10231e-07	2.57082e-05	Depleted	Function unknown
COG39106	-5.748		7.2232e-07	2.61194e-05	Depleted	Function unknown
COG14809	-0.857		7.35921e-07	2.65844e-05	Depleted	Function unknown
COG28165	-2.451		7.39088e-07	2.66542e-05	Depleted	Inorganic ion transport and metabolism
COG37274	-6.413		7.39342e-07	2.66542e-05	Depleted	Energy production and conversion
COG26998	-1.699		7.44508e-07	2.68135e-05	Depleted	Function unknown
COG32550	-7.89		7.54915e-07	2.7161e-05	Depleted	Function unknown
COG30807	-3.651		7.57235e-07	2.72077e-05	Depleted	Transcription
COG34712	-0.926		7.58214e-07	2.72077e-05	Depleted	Function unknown
COG1006	-3.365		7.58491e-07	2.72077e-05	Depleted	Function unknown
COG2054	-1.555		7.66485e-07	2.7467e-05	Depleted	Function unknown
COG34516	-8.214		7.68594e-07	2.75151e-05	Depleted	Function unknown
COG10586	-7.605		7.72778e-07	2.76372e-05	Depleted	Function unknown
COG30803	-1.216		7.76076e-07	2.77275e-05	Depleted	Function unknown
COG16078	-0.988		8.07539e-07	2.88229e-05	Depleted	Cell wall/membrane/envelope biogenesis
COG17271	-0.898		8.14157e-07	2.90302e-05	Depleted	Function unknown
COG12363	-1.197		8.19004e-07	2.9174e-05	Depleted	Function unknown
COG12516	-7.682		8.24626e-07	2.93451e-05	Depleted	Function unknown
COG5118	-0.647		8.27059e-07	2.94024e-05	Depleted	Defense mechanisms
COG5395	-1.183		8.28714e-07	2.94321e-05	Depleted	Function unknown
COG35755	-1.186		8.41086e-07	2.98419e-05	Depleted	Function unknown
COG24685	-0.998		8.4778e-07	3.00497e-05	Depleted	Inorganic ion transport and metabolism
COG10548	-2.115		8.62875e-07	3.05545e-05	Depleted	Function unknown
COG19023	-1.741		8.64082e-07	3.0567e-05	Depleted	Signal transduction mechanisms
COG34437	-7.83		8.78156e-07	3.10342e-05	Depleted	Function unknown
COG32127	-1.259		8.87104e-07	3.13196e-05	Depleted	Function unknown
COG25271	-3.367		8.95363e-07	3.15801e-05	Depleted	Cell wall/membrane/envelope biogenesis
COG17316	-0.855		8.98877e-07	3.16728e-05	Depleted	Function unknown
COG648	-7.548		9.18527e-07	3.23334e-05	Depleted	Function unknown
COG27211	-3.868		9.19835e-07	3.23477e-05	Depleted	Function unknown
COG24963	-1.17		9.20981e-07	3.23562e-05	Depleted	Energy production and conversion; Posttranslational modification, protein turnover, chaperones
COG17846	-5.939		9.32302e-07	3.27219e-05	Depleted	Function unknown
COG15451	-0.75		9.38136e-07	3.28944e-05	Depleted	Carbohydrate transport and metabolism
COG4766	-1.638		9.53688e-07	3.3407e-05	Depleted	Function unknown
COG36587	-5.851		9.6465e-07	3.37581e-05	Depleted	Function unknown
COG14305	-2.582		9.7176e-07	3.39737e-05	Depleted	Transcription
COG40553	-3.023		9.73706e-07	3.40071e-05	Depleted	Function unknown
COG40847	-1.813		9.74613e-07	3.40071e-05	Depleted	Function unknown
COG21102	-5.631		9.89739e-07	3.45013e-05	Depleted	Function unknown
COG32657	-3.079		1.00241e-06	3.49091e-05	Depleted	Function unknown
COG1914	-7.66		1.00456e-06	3.495e-05	Depleted	Function unknown
COG28903	-2.416		1.00845e-06	3.50514e-05	Depleted	Function unknown
COG3598	-1.806		1.01465e-06	3.52326e-05	Depleted	Function unknown
COG30870	-1.169		1.0171e-06	3.52835e-05	Depleted	Function unknown
COG5821	-7.695		1.02205e-06	3.54209e-05	Depleted	Function unknown
COG5074	-1.906		1.02629e-06	3.55334e-05	Depleted	Transcription
COG20740	-7.765		1.0354e-06	3.58142e-05	Depleted	Function unknown
COG5458	-3.14		1.04293e-06	3.60398e-05	Depleted	Function unknown
COG24949	0.935		1.0463e-06	3.61214e-05	Enriched	Function unknown
COG39744	-1.586		1.05513e-06	3.63913e-05	Depleted	Function unknown
COG13187	-5.635		1.05832e-06	3.64664e-05	Depleted	Function unknown
COG18456	-1.028		1.06734e-06	3.67238e-05	Depleted	Function unknown
COG24757	-1.447		1.06785e-06	3.67238e-05	Depleted	Function unknown
COG37473	-8.104		1.08389e-06	3.724e-05	Depleted	Function unknown
COG1114	-5.856		1.08892e-06	3.73559e-05	Depleted	Function unknown
COG23050	-8.039		1.08935e-06	3.73559e-05	Depleted	Function unknown
COG19381	-4.904		1.1018e-06	3.77122e-05	Depleted	Function unknown
COG21881	-1.162		1.10185e-06	3.77122e-05	Depleted	Signal transduction mechanisms
COG32013	-2.529		1.11677e-06	3.81865e-05	Depleted	Signal transduction mechanisms
COG10766	7.803		1.12605e-06	3.8467e-05	Enriched	Function unknown
COG18889	-7.564		1.13087e-06	3.85949e-05	Depleted	Function unknown
COG35618	-0.906		1.16027e-06	3.95606e-05	Depleted	Function unknown
COG21018	-1.316		1.16334e-06	3.96039e-05	Depleted	Function unknown
COG1945	-1.376		1.16375e-06	3.96039e-05	Depleted	Function unknown
COG4418	-1.797		1.17572e-06	3.99732e-05	Depleted	Function unknown
COG29277	-0.783		1.19349e-06	4.05161e-05	Depleted	Signal transduction mechanisms
COG22797	-0.618		1.19404e-06	4.05161e-05	Depleted	Function unknown
COG15398	-5.434		1.19507e-06	4.05161e-05	Depleted	Function unknown
COG32302	-2.31		1.20802e-06	4.09161e-05	Depleted	Function unknown
COG9	1.493		1.21175e-06	4.10039e-05	Enriched	Function unknown
COG279	-7.673		1.21797e-06	4.11753e-05	Depleted	Transcription
COG2799	-1.125		1.23732e-06	4.179e-05	Depleted	Function unknown
COG15186	-1.68		1.2391e-06	4.18109e-05	Depleted	Function unknown
COG27001	-1.081		1.24831e-06	4.20777e-05	Depleted	Transcription
COG26973	-8.279		1.24936e-06	4.20777e-05	Depleted	Transcription
COG31046	-2.119		1.27015e-06	4.2738e-05	Depleted	Nucleotide transport and metabolism
COG11567	-1.579		1.27216e-06	4.27654e-05	Depleted	Function unknown
COG39741	-8.386		1.28239e-06	4.30688e-05	Depleted	Function unknown
COG9640	-3.18		1.28586e-06	4.31449e-05	Depleted	Function unknown
COG21330	-8.048		1.29075e-06	4.32686e-05	Depleted	Signal transduction mechanisms
COG24193	7.722		1.292e-06	4.327e-05	Enriched	Carbohydrate transport and metabolism
COG32668	-4.64		1.29752e-06	4.34141e-05	Depleted	Function unknown
COG11648	3.908		1.29997e-06	4.34556e-05	Enriched	Function unknown
COG11866	-1.127		1.30857e-06	4.37023e-05	Depleted	Cell wall/membrane/envelope biogenesis
COG16260	-4.92		1.31792e-06	4.39736e-05	Depleted	Function unknown
COG27126	-0.744		1.3276e-06	4.42554e-05	Depleted	Carbohydrate transport and metabolism
COG17685	-1.077		1.34388e-06	4.47564e-05	Depleted	Secondary metabolites biosynthesis, transport and catabolism
COG18463	0.674		1.35635e-06	4.51297e-05	Enriched	Cell wall/membrane/envelope biogenesis
COG6668	1.003		1.35783e-06	4.51372e-05	Enriched	Signal transduction mechanisms
COG6827	-7.516		1.36946e-06	4.54814e-05	Depleted	Amino acid transport and metabolism
COG34185	-8.482		1.37832e-06	4.57335e-05	Depleted	Function unknown
COG1758	-1.093		1.39915e-06	4.63817e-05	Depleted	Function unknown
COG17137	-1.261		1.40442e-06	4.64884e-05	Depleted	Secondary metabolites biosynthesis, transport and catabolism
COG32465	-0.983		1.40497e-06	4.64884e-05	Depleted	Function unknown
COG4863	-7.584		1.40665e-06	4.65014e-05	Depleted	Function unknown
COG27746	-4.506		1.42073e-06	4.69233e-05	Depleted	Function unknown
COG33374	-2.666		1.42724e-06	4.7095e-05	Depleted	Function unknown
COG40529	-0.7		1.43691e-06	4.73705e-05	Depleted	Function unknown
COG5955	-1.268		1.44377e-06	4.75527e-05	Depleted	Function unknown
COG20070	-1.923		1.45799e-06	4.79771e-05	Depleted	Function unknown
COG20664	-7.585		1.4649e-06	4.81603e-05	Depleted	Transcription
COG18668	-2.594		1.47246e-06	4.83627e-05	Depleted	Function unknown
COG4408	-1.467		1.47376e-06	4.83627e-05	Depleted	Function unknown
COG15503	-0.723		1.47529e-06	4.83689e-05	Depleted	Function unknown
COG16641	-3.385		1.48461e-06	4.863e-05	Depleted	Function unknown
COG16841	-3.648		1.4911e-06	4.87979e-05	Depleted	Transcription
COG906	-1.067		1.49536e-06	4.88927e-05	Depleted	Intracellular trafficking, secretion, and vesicular transport
COG10245	-4.711		1.52535e-06	4.98275e-05	Depleted	Function unknown
COG17416	-7.587		1.55993e-06	5.0911e-05	Depleted	Cell motility
COG34247	-5.32		1.56754e-06	5.11127e-05	Depleted	Function unknown
COG22199	-7.614		1.57491e-06	5.13063e-05	Depleted	Function unknown
COG20996	-0.518		1.57977e-06	5.14178e-05	Depleted	Function unknown
COG25183	-5.825		1.58648e-06	5.15894e-05	Depleted	Function unknown
COG30751	-1.565		1.59673e-06	5.18755e-05	Depleted	Cell wall/membrane/envelope biogenesis
COG15079	-2.154		1.60252e-06	5.20165e-05	Depleted	Function unknown
COG39821	-3.537		1.62412e-06	5.26699e-05	Depleted	Transcription
COG16765	-7.727		1.6279e-06	5.27448e-05	Depleted	Carbohydrate transport and metabolism
COG20972	-0.541		1.63526e-06	5.29354e-05	Depleted	Amino acid transport and metabolism
COG11815	-1.257		1.65125e-06	5.33577e-05	Depleted	Function unknown
COG39812	-2.999		1.65128e-06	5.33577e-05	Depleted	Function unknown
COG27452	-5.473		1.66097e-06	5.36223e-05	Depleted	Function unknown
COG40616	-2.261		1.66717e-06	5.3774e-05	Depleted	Transcription
COG24530	-1.29		1.68643e-06	5.43464e-05	Depleted	Function unknown
COG15414	-0.767		1.70722e-06	5.49669e-05	Depleted	Function unknown
COG6849	-7.729		1.71127e-06	5.50478e-05	Depleted	Function unknown
COG36631	-1.49		1.71849e-06	5.52306e-05	Depleted	Function unknown
COG23540	-8.007		1.75408e-06	5.63237e-05	Depleted	Function unknown
COG29445	-1.264		1.76432e-06	5.6602e-05	Depleted	Function unknown
COG17589	-8.387		1.76776e-06	5.66615e-05	Depleted	Carbohydrate transport and metabolism
COG28536	-1.942		1.78245e-06	5.70815e-05	Depleted	Function unknown
COG5521	-9.108		1.80584e-06	5.77787e-05	Depleted	Function unknown
COG9561	-7.969		1.80852e-06	5.78129e-05	Depleted	Function unknown
COG8984	-1.257		1.81647e-06	5.80154e-05	Depleted	Function unknown
COG33600	-0.714		1.8385e-06	5.86668e-05	Depleted	Intracellular trafficking, secretion, and vesicular transport
COG27133	-2.944		1.84989e-06	5.89774e-05	Depleted	Function unknown
COG11490	-1.126		1.85497e-06	5.9087e-05	Depleted	Function unknown
COG1967	-2.074		1.87118e-06	5.95471e-05	Depleted	Function unknown
COG18485	-0.836		1.87274e-06	5.95471e-05	Depleted	Function unknown
COG24885	-3.151		1.89794e-06	6.0295e-05	Depleted	Function unknown
COG40750	-7.469		1.92031e-06	6.09517e-05	Depleted	Function unknown
COG28170	-1.022		1.92252e-06	6.09677e-05	Depleted	Function unknown
COG21757	3.762		1.95152e-06	6.18208e-05	Enriched	Function unknown
COG10260	-7.664		1.95287e-06	6.18208e-05	Depleted	Function unknown
COG21485	-1.415		1.95935e-06	6.19712e-05	Depleted	Function unknown
COG29975	-1.263		1.97602e-06	6.24434e-05	Depleted	Energy production and conversion
COG31801	-1.275		1.98168e-06	6.2567e-05	Depleted	Function unknown
COG12295	-2.022		1.99499e-06	6.29319e-05	Depleted	Function unknown
COG40425	1.233		2.01086e-06	6.33767e-05	Enriched	Function unknown
COG1176	2.034		2.01806e-06	6.35425e-05	Enriched	Carbohydrate transport and metabolism
COG10205	-3.944		2.01967e-06	6.35425e-05	Depleted	Replication, recombination and repair
COG3378	-7.863		2.02525e-06	6.36214e-05	Depleted	Function unknown
COG40502	-2.915		2.0263e-06	6.36214e-05	Depleted	Function unknown
COG27994	-1.234		2.0275e-06	6.36214e-05	Depleted	Amino acid transport and metabolism
COG12510	-1.005		2.06033e-06	6.4595e-05	Depleted	Cell wall/membrane/envelope biogenesis
COG10187	-3.312		2.07153e-06	6.48892e-05	Depleted	Function unknown
COG35352	-1.135		2.08673e-06	6.53082e-05	Depleted	Function unknown
COG27852	-1.259		2.09389e-06	6.54752e-05	Depleted	Posttranslational modification, protein turnover, chaperones; Intracellular trafficking, secretion, and vesicular transport
COG37545	-2.991		2.12055e-06	6.6251e-05	Depleted	Function unknown
COG12257	-1.614		2.13595e-06	6.66742e-05	Depleted	Function unknown
COG27137	-3.216		2.15086e-06	6.7081e-05	Depleted	Lipid transport and metabolism
COG13386	2.233		2.17029e-06	6.7628e-05	Enriched	Transcription
COG114	-8.619		2.19373e-06	6.82991e-05	Depleted	Function unknown
COG39328	-5.452		2.20033e-06	6.84451e-05	Depleted	Carbohydrate transport and metabolism
COG30297	-3.886		2.20605e-06	6.85634e-05	Depleted	Function unknown
COG23014	7.523		2.20953e-06	6.86122e-05	Enriched	Function unknown
COG13605	-0.937		2.22312e-06	6.89744e-05	Depleted	Signal transduction mechanisms
COG29617	-0.791		2.23216e-06	6.9195e-05	Depleted	Function unknown
COG16752	-7.666		2.24012e-06	6.93286e-05	Depleted	Function unknown
COG30501	-0.669		2.24034e-06	6.93286e-05	Depleted	Posttranslational modification, protein turnover, chaperones
COG34191	-1.571		2.25256e-06	6.96466e-05	Depleted	Function unknown
COG15814	-7.489		2.26532e-06	6.99807e-05	Depleted	Carbohydrate transport and metabolism
COG13053	-7.942		2.27126e-06	7.01039e-05	Depleted	Function unknown
COG24449	-8.389		2.2752e-06	7.0165e-05	Depleted	Function unknown
COG32555	-2.775		2.28804e-06	7.04933e-05	Depleted	Function unknown
COG13154	-1.102		2.28978e-06	7.04933e-05	Depleted	Function unknown
COG33961	-2.127		2.29671e-06	7.06461e-05	Depleted	Transcription
COG11566	-2.364		2.30876e-06	7.09558e-05	Depleted	Function unknown
COG9056	0.7		2.32716e-06	7.14599e-05	Enriched	Function unknown
COG10869	-2.205		2.33329e-06	7.15869e-05	Depleted	Function unknown
COG188	-1.746		2.35848e-06	7.22978e-05	Depleted	Function unknown
COG3651	-4.905		2.37228e-06	7.26585e-05	Depleted	Function unknown
COG38800	-7.461		2.38866e-06	7.3098e-05	Depleted	Energy production and conversion
COG8701	-1.027		2.40381e-06	7.34986e-05	Depleted	Function unknown
COG31194	1.307		2.40672e-06	7.35248e-05	Enriched	Function unknown
COG33386	-1.001		2.43025e-06	7.41212e-05	Depleted	Function unknown
COG25887	-5.45		2.43037e-06	7.41212e-05	Depleted	Secondary metabolites biosynthesis, transport and catabolism
COG33579	-7.493		2.43785e-06	7.4286e-05	Depleted	Function unknown
COG1263	-1.388		2.44362e-06	7.43827e-05	Depleted	Function unknown
COG6131	-3.448		2.44518e-06	7.43827e-05	Depleted	Function unknown
COG38787	-0.936		2.46926e-06	7.50517e-05	Depleted	Function unknown
COG38060	-1.356		2.47315e-06	7.51062e-05	Depleted	Function unknown
COG32368	-6.239		2.48494e-06	7.53714e-05	Depleted	Function unknown
COG36226	-1.493		2.48609e-06	7.53714e-05	Depleted	Function unknown
COG22204	0.704		2.48996e-06	7.54249e-05	Enriched	Signal transduction mechanisms
COG32628	-7.492		2.50405e-06	7.57875e-05	Depleted	Function unknown
COG28912	1.716		2.52783e-06	7.64428e-05	Enriched	Signal transduction mechanisms
COG22618	-1.052		2.55068e-06	7.70082e-05	Depleted	Function unknown
COG9939	-1.727		2.55137e-06	7.70082e-05	Depleted	Function unknown
COG29314	-1.4		2.55297e-06	7.70082e-05	Depleted	Function unknown
COG14557	-2.011		2.56275e-06	7.72381e-05	Depleted	Function unknown
COG1676	-2.261		2.59064e-06	7.80131e-05	Depleted	Function unknown
COG23710	-1.633		2.64056e-06	7.94495e-05	Depleted	Function unknown
COG28469	-1.729		2.64723e-06	7.95834e-05	Depleted	Function unknown
COG38349	-0.562		2.67114e-06	8.02351e-05	Depleted	Posttranslational modification, protein turnover, chaperones
COG35565	-2.034		2.67632e-06	8.03233e-05	Depleted	Function unknown
COG7679	-8.661		2.70598e-06	8.11456e-05	Depleted	Function unknown
COG19785	-2.129		2.70997e-06	8.11971e-05	Depleted	Function unknown
COG38391	-1.178		2.72891e-06	8.16964e-05	Depleted	Function unknown
COG8246	1.701		2.73548e-06	8.18246e-05	Enriched	Transcription
COG2879	-2.489		2.79881e-06	8.36188e-05	Depleted	Function unknown
COG33940	-7.748		2.80013e-06	8.36188e-05	Depleted	Function unknown
COG5815	-1.044		2.80312e-06	8.36384e-05	Depleted	Function unknown
COG33630	-7.526		2.82395e-06	8.419e-05	Depleted	Function unknown
COG26858	-4.204		2.89088e-06	8.61135e-05	Depleted	Function unknown
COG2132	-7.462		2.89715e-06	8.61786e-05	Depleted	Transcription
COG38706	-1.258		2.89787e-06	8.61786e-05	Depleted	Function unknown
COG6862	1.825		2.90081e-06	8.61944e-05	Enriched	Function unknown
COG10597	-1.168		2.92439e-06	8.68232e-05	Depleted	Function unknown
COG9757	-2.713		2.95187e-06	8.75664e-05	Depleted	Function unknown
COG18125	-1.552		2.95458e-06	8.75744e-05	Depleted	Amino acid transport and metabolism
COG17404	-3.788		2.95817e-06	8.76082e-05	Depleted	Transcription
COG29082	7.517		2.96154e-06	8.76355e-05	Enriched	Function unknown
COG17708	-1.612		2.97979e-06	8.8103e-05	Depleted	Function unknown
COG26792	-0.713		3.05173e-06	9.01555e-05	Depleted	Cell wall/membrane/envelope biogenesis
COG17880	-9.143		3.08674e-06	9.11148e-05	Depleted	Function unknown
COG30882	-1.132		3.10196e-06	9.14887e-05	Depleted	Function unknown
COG3288	1.119		3.11493e-06	9.17956e-05	Enriched	Function unknown
COG12376	-0.839		3.11766e-06	9.18005e-05	Depleted	Energy production and conversion
COG21044	-2.796		3.12471e-06	9.19327e-05	Depleted	Function unknown
COG6027	-1.894		3.17571e-06	9.33565e-05	Depleted	Cell motility
COG14917	-2.392		3.20828e-06	9.42367e-05	Depleted	Function unknown
COG19288	-0.869		3.23105e-06	9.48278e-05	Depleted	Translation, ribosomal structure and biogenesis
COG24515	-8.859		3.27406e-06	9.59408e-05	Depleted	Function unknown
COG10849	-1.623		3.27433e-06	9.59408e-05	Depleted	Function unknown
COG19599	-1.104		3.28915e-06	9.62473e-05	Depleted	Function unknown
COG34412	-7.847		3.29016e-06	9.62473e-05	Depleted	Transcription
COG38920	-3.477		3.31302e-06	9.6837e-05	Depleted	Function unknown
COG24881	-2.231		3.36129e-06	9.80962e-05	Depleted	Cell wall/membrane/envelope biogenesis
COG22312	-3.566		3.36158e-06	9.80962e-05	Depleted	Function unknown
COG2135	-1.177		3.39132e-06	9.88838e-05	Depleted	Transcription
COG21865	-0.758		3.40408e-06	9.9175e-05	Depleted	Translation, ribosomal structure and biogenesis
COG6904	-1.711		3.41205e-06	9.93264e-05	Depleted	Function unknown
COG12505	-0.713		3.41957e-06	9.94645e-05	Depleted	Function unknown
COG28812	-2.082		3.42576e-06	9.95638e-05	Depleted	Function unknown
COG222	-4.235		3.43974e-06	9.98891e-05	Depleted	Function unknown
COG6846	-0.842		3.47014e-06	0.00010069	Depleted	Inorganic ion transport and metabolism
COG28014	-7.394		3.51562e-06	0.000101927	Depleted	Function unknown
COG23725	-4.484		3.51983e-06	0.000101967	Depleted	Function unknown
COG20179	-2.196		3.53765e-06	0.0001024	Depleted	Function unknown
COG36549	-1.643		3.55263e-06	0.000102751	Depleted	Function unknown
COG33497	-1.838		3.57403e-06	0.000103286	Depleted	Function unknown
COG6247	-7.527		3.64728e-06	0.000105318	Depleted	Intracellular trafficking, secretion, and vesicular transport
COG33319	-2.65		3.66522e-06	0.000105751	Depleted	Function unknown
COG11024	-3.435		3.67088e-06	0.000105829	Depleted	Function unknown
COG6369	0.628		3.72504e-06	0.000107275	Enriched	Signal transduction mechanisms
COG24778	-7.632		3.72703e-06	0.000107275	Depleted	Signal transduction mechanisms
COG7548	-1.694		3.7467e-06	0.000107755	Depleted	Nucleotide transport and metabolism
COG2881	1.871		3.75611e-06	0.000107939	Enriched	Cell wall/membrane/envelope biogenesis
COG30402	0.73		3.76076e-06	0.000107986	Enriched	Transcription
COG509	-1.636		3.77014e-06	0.000108169	Depleted	Function unknown
COG603	-7.627		3.84764e-06	0.000110304	Depleted	Transcription
COG39012	-0.796		3.87426e-06	0.000110979	Depleted	Energy production and conversion
COG17402	2.654		3.89558e-06	0.0001115	Enriched	Function unknown
COG3819	-7.819		3.90132e-06	0.000111575	Depleted	Function unknown
COG23558	-8.489		3.92382e-06	0.000112129	Depleted	Function unknown
COG15148	-7.478		3.94083e-06	0.000112448	Depleted	Function unknown
COG15277	-5.409		3.94125e-06	0.000112448	Depleted	Energy production and conversion
COG31755	-4.709		3.95035e-06	0.000112618	Depleted	Function unknown
COG22178	-0.916		3.96817e-06	0.00011299	Depleted	Function unknown
COG35871	-7.827		3.96976e-06	0.00011299	Depleted	Function unknown
COG37348	-4.838		3.97285e-06	0.00011299	Depleted	Function unknown
COG36905	-2.369		4.00905e-06	0.000113929	Depleted	Function unknown
COG26924	-2.475		4.03588e-06	0.0001146	Depleted	Function unknown
COG19697	-1.313		4.05671e-06	0.000115101	Depleted	Carbohydrate transport and metabolism
COG10403	-1.094		4.0603e-06	0.000115111	Depleted	Function unknown
COG37390	-4.701		4.07653e-06	0.00011548	Depleted	Carbohydrate transport and metabolism
COG32830	-1.616		4.11587e-06	0.000116503	Depleted	Function unknown
COG11343	-1.157		4.20341e-06	0.000118887	Depleted	Transcription
COG25363	-3.719		4.23452e-06	0.000119672	Depleted	Function unknown
COG493	-7.843		4.25506e-06	0.000120158	Depleted	Function unknown
COG10761	7.747		4.29712e-06	0.00012125	Enriched	Function unknown
COG28710	-2.696		4.33437e-06	0.000122205	Depleted	Energy production and conversion
COG9979	1.819		4.39275e-06	0.000123753	Enriched	Function unknown
COG22273	-1.377		4.48608e-06	0.000126283	Depleted	Function unknown
COG2763	-7.399		4.50161e-06	0.000126621	Depleted	Function unknown
COG36889	-0.686		4.51784e-06	0.000126978	Depleted	Cell motility
COG26267	-0.883		4.55882e-06	0.000128029	Depleted	Intracellular trafficking, secretion, and vesicular transport
COG37428	-3.409		4.57929e-06	0.000128503	Depleted	Transcription
COG34509	-1.317		4.6142e-06	0.000129289	Depleted	Function unknown
COG37142	1.625		4.61766e-06	0.000129289	Enriched	Function unknown
COG29517	-1.113		4.61812e-06	0.000129289	Depleted	Carbohydrate transport and metabolism
COG22677	-0.853		4.64556e-06	0.000129956	Depleted	Function unknown
COG29986	1.629		4.6524e-06	0.000130046	Enriched	Function unknown
COG32707	-1.541		4.67473e-06	0.000130568	Depleted	Energy production and conversion
COG38207	-0.894		4.69651e-06	0.000130917	Depleted	Inorganic ion transport and metabolism
COG38032	-3.408		4.69707e-06	0.000130917	Depleted	Transcription
COG37996	-2.28		4.69816e-06	0.000130917	Depleted	Function unknown
COG22296	-5.375		4.72399e-06	0.000131473	Depleted	Function unknown
COG25139	-1.645		4.72547e-06	0.000131473	Depleted	Function unknown
COG5003	-2.743		4.76473e-06	0.000132462	Depleted	Function unknown
COG15889	-2.055		4.77141e-06	0.000132545	Depleted	Energy production and conversion
COG22084	-1.442		4.79967e-06	0.000133227	Depleted	Signal transduction mechanisms
COG31438	-1.432		4.82264e-06	0.000133761	Depleted	Signal transduction mechanisms
COG12086	1.425		4.83669e-06	0.000134047	Enriched	Function unknown
COG17829	7.449		4.84085e-06	0.000134059	Enriched	Carbohydrate transport and metabolism
COG36219	-0.916		4.84473e-06	0.000134062	Depleted	Function unknown
COG32799	7.479		4.851e-06	0.000134132	Enriched	Function unknown
COG16952	-2.37		4.87091e-06	0.000134579	Depleted	Cell wall/membrane/envelope biogenesis
COG4485	-7.729		4.88452e-06	0.000134851	Depleted	Function unknown
COG39125	-1.998		4.90337e-06	0.000135258	Depleted	Transcription
COG24019	-7.917		4.9068e-06	0.000135258	Depleted	Replication, recombination and repair
COG35032	-1.381		4.93883e-06	0.000136036	Depleted	Function unknown
COG15457	2.167		4.9571e-06	0.000136434	Enriched	Inorganic ion transport and metabolism
COG40157	-2.621		4.97205e-06	0.000136741	Depleted	Amino acid transport and metabolism
COG15182	-1.295		4.99225e-06	0.000137191	Depleted	Function unknown
COG19020	-4.638		5.00244e-06	0.000137366	Depleted	Function unknown
COG25881	-1.542		5.03363e-06	0.000138033	Depleted	Function unknown
COG581	8.302		5.03445e-06	0.000138033	Enriched	Inorganic ion transport and metabolism
COG24116	-5.491		5.11609e-06	0.000140165	Depleted	Function unknown
COG9668	-7.326		5.12263e-06	0.000140236	Depleted	Cell wall/membrane/envelope biogenesis
COG18478	-2.03		5.14024e-06	0.000140611	Depleted	Function unknown
COG27473	-1.038		5.23335e-06	0.000143049	Depleted	Carbohydrate transport and metabolism
COG28133	-1.124		5.24223e-06	0.000143182	Depleted	Intracellular trafficking, secretion, and vesicular transport
COG5622	-1.257		5.26407e-06	0.00014367	Depleted	Function unknown
COG35159	2.139		5.29021e-06	0.000144273	Enriched	Function unknown
COG28298	-7.575		5.29495e-06	0.000144292	Depleted	Function unknown
COG9982	-1.756		5.3172e-06	0.000144789	Depleted	Function unknown
COG14470	-1.156		5.33784e-06	0.000145171	Depleted	Function unknown
COG28838	-1.071		5.33935e-06	0.000145171	Depleted	Function unknown
COG34102	-7.512		5.36785e-06	0.000145835	Depleted	Function unknown
COG10409	-2.302		5.4489e-06	0.000147925	Depleted	Transcription
COG29091	-2.071		5.45703e-06	0.000148034	Depleted	Function unknown
COG3316	-1.004		5.48618e-06	0.000148712	Depleted	Transcription
COG23697	2.209		5.49913e-06	0.00014895	Enriched	Function unknown
COG27880	4.25		5.5617e-06	0.000150531	Enriched	Function unknown
COG10033	-7.643		5.57256e-06	0.000150711	Depleted	Function unknown
COG11089	-1.666		5.59079e-06	0.00015109	Depleted	Function unknown
COG18836	-0.989		5.60918e-06	0.000151473	Depleted	Secondary metabolites biosynthesis, transport and catabolism
COG10830	-3.011		5.61368e-06	0.000151481	Depleted	Function unknown
COG29394	0.807		5.62956e-06	0.000151795	Enriched	Replication, recombination and repair
COG13732	-0.574		5.70023e-06	0.000153585	Depleted	Transcription
COG7116	-1.89		5.7412e-06	0.000154572	Depleted	Function unknown
COG15166	-0.858		5.76365e-06	0.000154986	Depleted	Function unknown
COG27156	-1.019		5.7652e-06	0.000154986	Depleted	Function unknown
COG27972	-0.697		5.77678e-06	0.00015518	Depleted	Cell wall/membrane/envelope biogenesis
COG6587	-2.927		5.79451e-06	0.00015554	Depleted	Function unknown
COG4410	-7.369		5.88399e-06	0.000157824	Depleted	Function unknown
COG27449	0.939		5.89188e-06	0.000157917	Enriched	Function unknown
COG14112	-0.95		5.90193e-06	0.000157951	Depleted	Function unknown
COG1368	-7.3		5.90193e-06	0.000157951	Depleted	Function unknown
COG32578	1.281		5.91287e-06	0.000158125	Enriched	Signal transduction mechanisms
COG19546	-8.452		5.95041e-06	0.000158953	Depleted	Signal transduction mechanisms
COG29856	-1.52		5.95271e-06	0.000158953	Depleted	Function unknown
COG7025	-0.61		6.01263e-06	0.000160434	Depleted	Signal transduction mechanisms
COG37040	-1.073		6.06258e-06	0.000161646	Depleted	Function unknown
COG9304	-1.893		6.12504e-06	0.00016319	Depleted	Function unknown
COG39056	2.957		6.17633e-06	0.000164398	Enriched	Function unknown
COG29705	-4.521		6.17956e-06	0.000164398	Depleted	Inorganic ion transport and metabolism
COG33375	-1.078		6.21025e-06	0.000165092	Depleted	Function unknown
COG15699	-7.313		6.2733e-06	0.000166645	Depleted	Function unknown
COG5298	-4.279		6.28817e-06	0.000166916	Depleted	Function unknown
COG34931	1.224		6.30645e-06	0.000167277	Enriched	Function unknown
COG22021	-7.287		6.3373e-06	0.000167971	Depleted	Function unknown
COG15588	-1.067		6.36071e-06	0.000168467	Depleted	Translation, ribosomal structure and biogenesis
COG449	1.638		6.41918e-06	0.000169783	Enriched	Function unknown
COG26870	-5.321		6.41987e-06	0.000169783	Depleted	Transcription
COG6799	-0.681		6.42556e-06	0.000169808	Depleted	Cell wall/membrane/envelope biogenesis
COG28932	-2.381		6.45698e-06	0.000170455	Depleted	Function unknown
COG18650	-7.304		6.45955e-06	0.000170455	Depleted	Posttranslational modification, protein turnover, chaperones
COG641	-1.239		6.52617e-06	0.000172086	Depleted	Transcription
COG7338	-5.416		6.53794e-06	0.00017227	Depleted	Carbohydrate transport and metabolism
COG5518	-1.959		6.55607e-06	0.000172621	Depleted	Function unknown
COG32598	-8.08		6.60659e-06	0.000173742	Depleted	Function unknown
COG28490	-0.929		6.60836e-06	0.000173742	Depleted	Function unknown
COG39444	-7.483		6.66914e-06	0.000175212	Depleted	Function unknown
COG17750	-1.108		6.75115e-06	0.000177116	Depleted	Function unknown
COG16962	-8.707		6.75153e-06	0.000177116	Depleted	Signal transduction mechanisms
COG26950	-1.823		6.76981e-06	0.000177466	Depleted	Cell wall/membrane/envelope biogenesis
COG18	-3.245		6.80137e-06	0.000178163	Depleted	Function unknown
COG2067	-3.382		6.82027e-06	0.000178528	Depleted	Carbohydrate transport and metabolism
COG18761	-4.661		6.84805e-06	0.000179124	Depleted	Function unknown
COG37823	-3.911		6.85802e-06	0.000179254	Depleted	Function unknown
COG30284	-7.307		6.87185e-06	0.000179374	Depleted	Transcription
COG3704	-3.224		6.87264e-06	0.000179374	Depleted	Function unknown
COG18322	-0.923		6.92422e-06	0.000180589	Depleted	Replication, recombination and repair
COG5970	-0.952		6.93381e-06	0.000180708	Depleted	Function unknown
COG32228	7.36		6.95049e-06	0.000181011	Enriched	Function unknown
COG9030	-8.352		6.9746e-06	0.000181507	Depleted	Function unknown
COG39890	1.344		6.9861e-06	0.000181674	Enriched	Function unknown
COG24767	-1.389		7.01828e-06	0.000182378	Depleted	Function unknown
COG16008	-4.02		7.05162e-06	0.000183027	Depleted	Function unknown
COG51	-1.306		7.05346e-06	0.000183027	Depleted	Function unknown
COG17717	-4.742		7.06498e-06	0.000183194	Depleted	Transcription
COG100	-1.204		7.07028e-06	0.000183198	Depleted	Function unknown
COG39771	-3.09		7.09547e-06	0.000183718	Depleted	Function unknown
COG17105	-2.29		7.12186e-06	0.000184268	Depleted	Function unknown
COG40217	-7.577		7.25407e-06	0.000187554	Depleted	Secondary metabolites biosynthesis, transport and catabolism
COG14282	-1.27		7.27918e-06	0.000188067	Depleted	Posttranslational modification, protein turnover, chaperones
COG27830	-3.101		7.32286e-06	0.00018906	Depleted	Function unknown
COG32340	-2.404		7.3678e-06	0.000190083	Depleted	Energy production and conversion
COG29459	-1.266		7.42853e-06	0.000191512	Depleted	Energy production and conversion
COG38297	-1.37		7.46591e-06	0.000192337	Depleted	Function unknown
COG14150	-0.995		7.48754e-06	0.000192756	Depleted	Function unknown
COG13311	2.077		7.59089e-06	0.000195276	Enriched	Function unknown
COG32603	-2.41		7.64252e-06	0.000196463	Depleted	Transcription
COG24835	-0.907		7.66171e-06	0.000196815	Depleted	Function unknown
COG9845	-1.961		7.69623e-06	0.000197441	Depleted	Function unknown
COG19588	-0.934		7.69996e-06	0.000197441	Depleted	Cell wall/membrane/envelope biogenesis
COG38806	-1.392		7.7026e-06	0.000197441	Depleted	Function unknown
COG23171	2.252		7.73189e-06	0.00019805	Enriched	Function unknown
COG4567	-5.069		7.75867e-06	0.000198594	Depleted	Function unknown
COG11662	-1.641		7.7698e-06	0.000198737	Depleted	Function unknown
COG27766	-0.637		7.7996e-06	0.000199357	Depleted	Function unknown
COG20053	-1.957		7.89876e-06	0.000201748	Depleted	Function unknown
COG25503	-5.664		7.94836e-06	0.00020287	Depleted	Function unknown
COG35583	-4.151		7.97508e-06	0.000203389	Depleted	Cell wall/membrane/envelope biogenesis
COG31163	-3.953		7.98004e-06	0.000203389	Depleted	Function unknown
COG35929	-0.616		8.02617e-06	0.000204419	Depleted	Function unknown
COG10204	-0.916		8.0507e-06	0.000204898	Depleted	Function unknown
COG26523	-2.457		8.13e-06	0.00020677	Depleted	Function unknown
COG533	0.914		8.31969e-06	0.00021139	Enriched	Function unknown
COG34184	-4.029		8.32347e-06	0.00021139	Depleted	Transcription
COG7427	1.082		8.34509e-06	0.000211669	Enriched	Function unknown
COG24522	-4.319		8.34628e-06	0.000211669	Depleted	Amino acid transport and metabolism
COG34027	-3.986		8.37629e-06	0.00021228	Depleted	Function unknown
COG6412	-0.688		8.4595e-06	0.000214208	Depleted	Amino acid transport and metabolism
COG21296	-3.813		8.46738e-06	0.000214208	Depleted	Cell wall/membrane/envelope biogenesis
COG20396	-0.831		8.47028e-06	0.000214208	Depleted	Energy production and conversion
COG33847	-4.315		8.55305e-06	0.000216085	Depleted	Function unknown
COG21086	1.169		8.55658e-06	0.000216085	Enriched	Function unknown
COG4687	1.767		8.60209e-06	0.000216956	Enriched	Function unknown
COG4092	-7.722		8.61374e-06	0.000216956	Depleted	Function unknown
COG16198	-8.399		8.61448e-06	0.000216956	Depleted	Function unknown
COG7718	-7.266		8.61843e-06	0.000216956	Depleted	Function unknown
COG325	-3.557		8.62133e-06	0.000216956	Depleted	Function unknown
COG35200	-0.841		8.66171e-06	0.000217819	Depleted	Carbohydrate transport and metabolism
COG4755	-7.55		8.85245e-06	0.00022246	Depleted	Function unknown
COG25947	-4.386		8.87222e-06	0.00022276	Depleted	Transcription
COG13395	-7.988		8.88752e-06	0.00022276	Depleted	Function unknown
COG24181	-7.988		8.88752e-06	0.00022276	Depleted	Function unknown
COG36799	-1.586		8.88926e-06	0.00022276	Depleted	Function unknown
COG8711	-1.743		9.07689e-06	0.000227158	Depleted	Function unknown
COG16833	-0.73		9.07744e-06	0.000227158	Depleted	Coenzyme transport and metabolism
COG28651	-1.484		9.08715e-06	0.000227242	Depleted	Cell wall/membrane/envelope biogenesis
COG25870	-7.336		9.10678e-06	0.000227386	Depleted	Function unknown
COG32689	-1.319		9.11083e-06	0.000227386	Depleted	Function unknown
COG24244	-1.64		9.11193e-06	0.000227386	Depleted	Function unknown
COG24388	-0.879		9.13268e-06	0.000227745	Depleted	Amino acid transport and metabolism
COG28523	-3.429		9.14101e-06	0.000227775	Depleted	Function unknown
COG19308	-0.902		9.1466e-06	0.000227775	Depleted	Function unknown
COG12742	-1.281		9.27626e-06	0.000230844	Depleted	Function unknown
COG13755	-2.894		9.45966e-06	0.00023509	Depleted	Function unknown
COG31050	-1.543		9.46002e-06	0.00023509	Depleted	Function unknown
COG5251	-1.569		9.53022e-06	0.000236577	Depleted	Function unknown
COG25396	-1.484		9.53306e-06	0.000236577	Depleted	Carbohydrate transport and metabolism
COG4871	-1.24		9.58606e-06	0.000237728	Depleted	Function unknown
COG12062	5.115		9.74225e-06	0.000241434	Enriched	Function unknown
COG17744	-8.299		9.76067e-06	0.000241723	Depleted	Function unknown
COG26587	-5.571		9.78039e-06	0.000242044	Depleted	Intracellular trafficking, secretion, and vesicular transport
COG8755	-0.768		9.79315e-06	0.000242193	Depleted	Cell wall/membrane/envelope biogenesis
COG30612	-8.029		9.83414e-06	0.000243039	Depleted	Function unknown
COG10188	-4.834		9.91882e-06	0.000244963	Depleted	Function unknown
COG38192	-0.999		1.00618e-05	0.000248323	Depleted	Signal transduction mechanisms
COG18109	-4.401		1.01215e-05	0.000249513	Depleted	Function unknown
COG4468	-5.512		1.0124e-05	0.000249513	Depleted	Function unknown
COG13582	-4.914		1.01575e-05	0.000250169	Depleted	Function unknown
COG22284	-1.636		1.0205e-05	0.000251164	Depleted	Function unknown
COG19931	-1.334		1.03075e-05	0.00025337	Depleted	Signal transduction mechanisms
COG18042	-7.464		1.03087e-05	0.00025337	Depleted	Function unknown
COG20818	1.49		1.03357e-05	0.000253858	Enriched	Function unknown
COG1258	-1.259		1.0408e-05	0.000255459	Depleted	Function unknown
COG24660	-0.815		1.04365e-05	0.000255982	Depleted	Carbohydrate transport and metabolism
COG6809	-2.081		1.04781e-05	0.000256828	Depleted	Cell wall/membrane/envelope biogenesis
COG7232	-3.101		1.0568e-05	0.000258845	Depleted	Function unknown
COG8795	-5.271		1.05748e-05	0.000258845	Depleted	Carbohydrate transport and metabolism
COG30495	5.396		1.06411e-05	0.00026029	Enriched	Function unknown
COG29026	-1.446		1.06716e-05	0.000260856	Depleted	Function unknown
COG2263	-1.748		1.07183e-05	0.000261819	Depleted	Function unknown
COG20880	-0.715		1.08031e-05	0.000263713	Depleted	Function unknown
COG22650	-5.337		1.0906e-05	0.000266043	Depleted	Energy production and conversion
COG20403	-7.589		1.09578e-05	0.000266975	Depleted	Function unknown
COG23994	-8.034		1.09591e-05	0.000266975	Depleted	Function unknown
COG20009	-7.217		1.10487e-05	0.000268973	Depleted	Function unknown
COG6182	-7.254		1.11123e-05	0.000270339	Depleted	Function unknown
COG4764	1.073		1.11545e-05	0.000271182	Enriched	Transcription
COG10487	-4.181		1.11923e-05	0.000271915	Depleted	Carbohydrate transport and metabolism
COG8019	-1.963		1.12028e-05	0.000271987	Depleted	Function unknown
COG23958	-4.331		1.13218e-05	0.000274541	Depleted	Function unknown
COG12115	-1.395		1.13233e-05	0.000274541	Depleted	Replication, recombination and repair
COG35877	-0.789		1.1348e-05	0.000274952	Depleted	Nucleotide transport and metabolism
COG30768	-7.415		1.13584e-05	0.00027502	Depleted	Function unknown
COG19854	-2.334		1.14035e-05	0.000275753	Depleted	Function unknown
COG10269	-1.222		1.14041e-05	0.000275753	Depleted	Function unknown
COG25314	-2.108		1.14152e-05	0.000275835	Depleted	Function unknown
COG16339	-1.291		1.15383e-05	0.000278622	Depleted	Function unknown
COG7049	-1.994		1.15692e-05	0.000279181	Depleted	Function unknown
COG39880	-0.955		1.16635e-05	0.000281267	Depleted	Transcription
COG10022	7.354		1.17221e-05	0.000282489	Enriched	Function unknown
COG35865	-1.011		1.17329e-05	0.00028256	Depleted	Cell wall/membrane/envelope biogenesis
COG21662	-7.193		1.17641e-05	0.00028312	Depleted	Function unknown
COG14874	8.152		1.17764e-05	0.000283227	Enriched	Function unknown
COG5823	-0.73		1.1874e-05	0.000285381	Depleted	Translation, ribosomal structure and biogenesis
COG38050	-4.327		1.19957e-05	0.000288115	Depleted	Function unknown
COG14202	-1.314		1.20559e-05	0.000289365	Depleted	Function unknown
COG31261	1.905		1.20969e-05	0.000290125	Enriched	Function unknown
COG34070	-1.752		1.21037e-05	0.000290125	Depleted	Function unknown
COG25214	-7.438		1.21366e-05	0.000290718	Depleted	Function unknown
COG35387	-1.412		1.21682e-05	0.00029128	Depleted	Function unknown
COG8536	-2.925		1.21975e-05	0.000291787	Depleted	Function unknown
COG38557	-1.987		1.22129e-05	0.000291962	Depleted	Function unknown
COG27336	-2.815		1.22532e-05	0.000292728	Depleted	Function unknown
COG6149	1.285		1.2306e-05	0.000293793	Enriched	Function unknown
COG20323	-1.128		1.23479e-05	0.000294598	Depleted	Function unknown
COG39238	-1.493		1.23578e-05	0.000294639	Depleted	Function unknown
COG19539	-0.98		1.23696e-05	0.000294723	Depleted	Cell wall/membrane/envelope biogenesis
COG38203	-0.752		1.23903e-05	0.000294926	Depleted	Function unknown
COG1856	-2.896		1.23945e-05	0.000294926	Depleted	Function unknown
COG13206	-1.923		1.2448e-05	0.000296001	Depleted	Function unknown
COG13594	-1.259		1.2553e-05	0.0002983	Depleted	Function unknown
COG9474	-6.12		1.26193e-05	0.000299676	Depleted	Function unknown
COG34329	-0.975		1.2691e-05	0.00030118	Depleted	Function unknown
COG9794	3.861		1.27518e-05	0.000302423	Enriched	Function unknown
COG25438	-7.909		1.28143e-05	0.000303522	Depleted	Function unknown
COG2816	-1.294		1.28166e-05	0.000303522	Depleted	Function unknown
COG10536	-2.633		1.28235e-05	0.000303522	Depleted	Function unknown
COG31435	0.612		1.29554e-05	0.000306367	Enriched	Transcription
COG39840	-8.153		1.29608e-05	0.000306367	Depleted	Function unknown
COG2950	-7.197		1.30302e-05	0.000307803	Depleted	Function unknown
COG19885	-1.488		1.30451e-05	0.000307951	Depleted	Transcription
COG40710	-2.246		1.30781e-05	0.000308529	Depleted	Cell wall/membrane/envelope biogenesis
COG11057	-7.396		1.31037e-05	0.000308929	Depleted	Function unknown
COG4364	-1.442		1.31688e-05	0.000310073	Depleted	Transcription
COG7639	-0.83		1.31696e-05	0.000310073	Depleted	Function unknown
COG28491	1.512		1.32953e-05	0.000312828	Enriched	Function unknown
COG14983	-1.654		1.35202e-05	0.000317911	Depleted	Intracellular trafficking, secretion, and vesicular transport
COG19925	-2.765		1.35709e-05	0.000318894	Depleted	Cell wall/membrane/envelope biogenesis
COG31451	1.491		1.36109e-05	0.000319623	Enriched	Transcription
COG9618	0.78		1.37828e-05	0.0003233	Enriched	Function unknown
COG19300	-4.312		1.37855e-05	0.0003233	Depleted	Function unknown
COG33487	-0.928		1.38496e-05	0.000324591	Depleted	Function unknown
COG24308	1.47		1.39234e-05	0.000326109	Enriched	Function unknown
COG36260	-7.257		1.40187e-05	0.000328125	Depleted	Inorganic ion transport and metabolism
COG16548	-7.956		1.40381e-05	0.000328366	Depleted	Function unknown
COG10931	-4.067		1.43239e-05	0.000334833	Depleted	Function unknown
COG37063	-2.101		1.44233e-05	0.000336936	Depleted	Transcription
COG39274	-1.321		1.45614e-05	0.000339941	Depleted	Function unknown
COG3212	1.722		1.46378e-05	0.000341502	Enriched	Function unknown
COG26224	-0.695		1.47013e-05	0.00034276	Depleted	Amino acid transport and metabolism
COG9687	2.166		1.47425e-05	0.000343496	Enriched	Function unknown
COG2615	1.125		1.478e-05	0.000344146	Enriched	Function unknown
COG5948	0.672		1.50506e-05	0.00035022	Enriched	Inorganic ion transport and metabolism
COG8263	-1.76		1.51203e-05	0.000351614	Depleted	Function unknown
COG21361	-2.102		1.5174e-05	0.000352634	Depleted	Function unknown
COG34835	-3.564		1.5211e-05	0.000353264	Depleted	Replication, recombination and repair
COG13336	-0.923		1.52789e-05	0.000354611	Depleted	Cell cycle control, cell division, chromosome partitioning
COG3398	7.37		1.53633e-05	0.00035634	Enriched	Function unknown
COG21911	-1.335		1.53971e-05	0.000356892	Depleted	Function unknown
COG17862	1.334		1.54425e-05	0.000357712	Enriched	Function unknown
COG4211	-1.633		1.57166e-05	0.000363769	Depleted	Function unknown
COG24805	-7.889		1.57242e-05	0.000363769	Depleted	Function unknown
COG18084	-0.989		1.57545e-05	0.000364235	Depleted	Function unknown
COG40051	-2.139		1.58125e-05	0.000365172	Depleted	Function unknown
COG37879	1.327		1.58155e-05	0.000365172	Enriched	Function unknown
COG38683	-1.953		1.58491e-05	0.000365712	Depleted	Function unknown
COG11929	1.61		1.58716e-05	0.000365997	Enriched	Inorganic ion transport and metabolism
COG30465	-8.207		1.59058e-05	0.000366549	Depleted	Function unknown
COG17541	-1.401		1.59577e-05	0.000367509	Depleted	Replication, recombination and repair
COG4696	-1.031		1.60874e-05	0.000370258	Depleted	Function unknown
COG26119	-4.588		1.61093e-05	0.000370524	Depleted	Function unknown
COG32038	-0.984		1.62234e-05	0.000372909	Depleted	Function unknown
COG7156	-0.843		1.62835e-05	0.00037405	Depleted	Function unknown
COG4642	-1.764		1.63533e-05	0.000375414	Depleted	Function unknown
COG22564	-1.591		1.65087e-05	0.000378567	Depleted	Function unknown
COG4192	-5.357		1.65118e-05	0.000378567	Depleted	Function unknown
COG2337	-1.196		1.67309e-05	0.000383139	Depleted	Function unknown
COG2527	-1.191		1.67326e-05	0.000383139	Depleted	Function unknown
COG33675	1.053		1.67744e-05	0.000383607	Enriched	Function unknown
COG37451	-0.616		1.67744e-05	0.000383607	Depleted	Carbohydrate transport and metabolism
COG20458	1.895		1.68831e-05	0.000385845	Enriched	Function unknown
COG7696	-7.384		1.69268e-05	0.000386598	Depleted	Transcription
COG9191	-1.576		1.69703e-05	0.000387345	Depleted	Function unknown
COG15869	-1.383		1.70903e-05	0.000389834	Depleted	Function unknown
COG16753	-7.231		1.71159e-05	0.00039017	Depleted	Function unknown
COG24345	-1.944		1.72645e-05	0.000393309	Depleted	Function unknown
COG7209	-1.397		1.72977e-05	0.000393572	Depleted	Function unknown
COG31255	7.848		1.72981e-05	0.000393572	Enriched	Function unknown
COG24164	-1.461		1.74037e-05	0.000395725	Depleted	Function unknown
COG28327	-7.219		1.75102e-05	0.000397894	Depleted	Function unknown
COG15533	-8.534		1.75872e-05	0.000399391	Depleted	Function unknown
COG20066	-1.529		1.76526e-05	0.000400621	Depleted	Function unknown
COG40568	-1.174		1.77137e-05	0.000401752	Depleted	Cell wall/membrane/envelope biogenesis
COG33906	-1.745		1.77402e-05	0.000401859	Depleted	Inorganic ion transport and metabolism
COG8645	1.628		1.7742e-05	0.000401859	Enriched	Function unknown
COG11193	1.356		1.77535e-05	0.000401859	Enriched	Replication, recombination and repair
COG13201	-7.277		1.77632e-05	0.000401859	Depleted	Function unknown
COG34859	-3.406		1.77935e-05	0.000402291	Depleted	Function unknown
COG35304	-3.845		1.81326e-05	0.000409698	Depleted	Function unknown
COG14220	-0.828		1.82945e-05	0.000413097	Depleted	Posttranslational modification, protein turnover, chaperones
COG8867	-0.981		1.83152e-05	0.000413304	Depleted	Carbohydrate transport and metabolism
COG24483	-1.404		1.83277e-05	0.000413325	Depleted	Function unknown
COG21421	-4.942		1.8395e-05	0.000414563	Depleted	Function unknown
COG31418	-7.453		1.84057e-05	0.000414563	Depleted	Function unknown
COG6340	-7.872		1.85029e-05	0.00041616	Depleted	Function unknown
COG24099	-7.872		1.85029e-05	0.00041616	Depleted	Function unknown
COG36514	-2.791		1.85115e-05	0.00041616	Depleted	Carbohydrate transport and metabolism
COG16312	-3.929		1.85505e-05	0.000416538	Depleted	Cell wall/membrane/envelope biogenesis
COG18933	-7.43		1.85516e-05	0.000416538	Depleted	Function unknown
COG40766	-1.706		1.8586e-05	0.000416853	Depleted	Signal transduction mechanisms
COG15744	-8.054		1.85889e-05	0.000416853	Depleted	Function unknown
COG24923	-3.599		1.86164e-05	0.000417209	Depleted	Function unknown
COG28016	-3.306		1.86308e-05	0.000417271	Depleted	Function unknown
COG18991	-7.108		1.87825e-05	0.000420406	Depleted	Function unknown
COG18678	0.619		1.8945e-05	0.000423779	Enriched	Function unknown
COG1957	-7.326		1.89838e-05	0.000424382	Depleted	Function unknown
COG15156	-7.336		1.90088e-05	0.000424675	Depleted	Function unknown
COG35690	1.061		1.90672e-05	0.000425715	Enriched	Function unknown
COG16977	1.318		1.91368e-05	0.000427003	Enriched	Defense mechanisms
COG8764	-7.498		1.92302e-05	0.000428629	Depleted	Function unknown
COG16391	7.987		1.92336e-05	0.000428629	Enriched	Function unknown
COG21209	-7.155		1.92814e-05	0.000429427	Depleted	Function unknown
COG32222	3.911		1.93172e-05	0.000429958	Enriched	Signal transduction mechanisms
COG4246	0.872		1.93345e-05	0.00042999	Enriched	Cell motility; Intracellular trafficking, secretion, and vesicular transport
COG1777	0.737		1.93427e-05	0.00042999	Enriched	Transcription
COG39187	-7.284		1.95583e-05	0.000434365	Depleted	Function unknown
COG11860	-2.018		1.95637e-05	0.000434365	Depleted	Transcription
COG12873	-2.906		1.97306e-05	0.0004378	Depleted	Function unknown
COG33463	-1.45		1.99036e-05	0.000441364	Depleted	Function unknown
COG32336	-7.144		2.00337e-05	0.000443976	Depleted	Function unknown
COG34957	-1.113		2.0315e-05	0.00044993	Depleted	Function unknown
COG19698	1.819		2.04552e-05	0.000452756	Enriched	Transcription
COG913	-0.677		2.05138e-05	0.000453772	Depleted	Signal transduction mechanisms
COG35071	0.74		2.05526e-05	0.000454351	Enriched	Function unknown
COG36254	-1.892		2.05658e-05	0.000454363	Depleted	Energy production and conversion
COG38333	-1.516		2.06313e-05	0.000455528	Depleted	Function unknown
COG14504	-1.589		2.06525e-05	0.000455715	Depleted	Function unknown
COG27767	-7.829		2.06729e-05	0.000455885	Depleted	Function unknown
COG29315	-8.019		2.09928e-05	0.000462655	Depleted	Function unknown
COG26660	-1.469		2.10114e-05	0.00046278	Depleted	Function unknown
COG29726	-1.036		2.11634e-05	0.000465635	Depleted	Transcription
COG4307	-2.127		2.1167e-05	0.000465635	Depleted	Function unknown
COG23413	-2.314		2.12166e-05	0.000466346	Depleted	Function unknown
COG9188	-5.519		2.12253e-05	0.000466346	Depleted	Function unknown
COG21770	-1.494		2.12534e-05	0.000466676	Depleted	Function unknown
COG12456	-7.104		2.17085e-05	0.000476378	Depleted	Function unknown
COG32802	-1.023		2.19722e-05	0.000481869	Depleted	Function unknown
COG24259	-3.546		2.21268e-05	0.000484962	Depleted	Function unknown
COG28104	-1.642		2.22691e-05	0.000487396	Depleted	Function unknown
COG580	-1.291		2.22761e-05	0.000487396	Depleted	Function unknown
COG7838	-0.49		2.22849e-05	0.000487396	Depleted	Amino acid transport and metabolism
COG22418	-7.169		2.22922e-05	0.000487396	Depleted	Function unknown
COG36966	-1.605		2.23972e-05	0.000489392	Depleted	Function unknown
COG16017	-1.205		2.25117e-05	0.000491594	Depleted	Function unknown
COG1858	-1.635		2.2566e-05	0.000492481	Depleted	Energy production and conversion
COG38501	-1.587		2.26142e-05	0.000493232	Depleted	Function unknown
COG27788	-1.063		2.27367e-05	0.000495602	Depleted	Function unknown
COG4759	1.106		2.28942e-05	0.000498568	Enriched	Function unknown
COG35308	-1.348		2.29006e-05	0.000498568	Depleted	Function unknown
COG5682	-3.423		2.29689e-05	0.000499664	Depleted	Function unknown
COG39014	-1.086		2.29788e-05	0.000499664	Depleted	Replication, recombination and repair
COG31617	-7.177		2.30442e-05	0.000500782	Depleted	Replication, recombination and repair
COG35231	-1.445		2.3108e-05	0.000501449	Depleted	Amino acid transport and metabolism
COG29848	-7.988		2.31092e-05	0.000501449	Depleted	Function unknown
COG20417	-7.144		2.31449e-05	0.000501449	Depleted	Function unknown
COG23479	-7.144		2.31449e-05	0.000501449	Depleted	Function unknown
COG26075	-7.144		2.31449e-05	0.000501449	Depleted	Function unknown
COG7477	0.88		2.32175e-05	0.000502718	Enriched	Function unknown
COG14690	1.456		2.32602e-05	0.000503338	Enriched	Function unknown
COG8133	-5.43		2.3283e-05	0.000503528	Depleted	Transcription
COG1416	-2.457		2.34307e-05	0.000506418	Depleted	Function unknown
COG5631	-0.681		2.34732e-05	0.00050703	Depleted	Secondary metabolites biosynthesis, transport and catabolism
COG23967	-0.918		2.3499e-05	0.000507282	Depleted	Function unknown
COG16731	1.289		2.35938e-05	0.000509021	Enriched	Carbohydrate transport and metabolism
COG37931	-0.67		2.39155e-05	0.000515651	Depleted	Carbohydrate transport and metabolism
COG14551	-7.793		2.39567e-05	0.000516228	Depleted	Function unknown
COG23074	1.538		2.40443e-05	0.000517668	Enriched	Amino acid transport and metabolism
COG739	-1.057		2.40524e-05	0.000517668	Depleted	Function unknown
COG31135	-0.684		2.40691e-05	0.000517718	Depleted	Replication, recombination and repair
COG16919	0.96		2.45383e-05	0.000527493	Enriched	Function unknown
COG9608	-0.689		2.45874e-05	0.000528141	Depleted	Function unknown
COG23327	-1.741		2.45991e-05	0.000528141	Depleted	Transcription
COG17186	0.592		2.46127e-05	0.000528141	Enriched	Defense mechanisms
COG35753	-7.706		2.48894e-05	0.000533759	Depleted	Function unknown
COG1839	-6.504		2.49194e-05	0.000533783	Depleted	Signal transduction mechanisms
COG15092	-0.73		2.49203e-05	0.000533783	Depleted	Function unknown
COG8678	-3.014		2.49567e-05	0.000534243	Depleted	Function unknown
COG35887	-0.626		2.49828e-05	0.000534482	Depleted	Lipid transport and metabolism
COG40314	-2.167		2.50027e-05	0.000534589	Depleted	Function unknown
COG2876	-7.537		2.5059e-05	0.000535216	Depleted	Transcription
COG3599	-7.218		2.50619e-05	0.000535216	Depleted	Lipid transport and metabolism
COG25349	-7.093		2.50938e-05	0.000535578	Depleted	Function unknown
COG27415	-5.188		2.5257e-05	0.000538742	Depleted	Function unknown
COG1191	-3.853		2.53397e-05	0.000540183	Depleted	Function unknown
COG37715	-7.125		2.54747e-05	0.000542738	Depleted	Function unknown
COG28361	-1.259		2.55556e-05	0.000544139	Depleted	Function unknown
COG22723	-2.135		2.56036e-05	0.000544837	Depleted	Function unknown
COG11217	-1.221		2.56687e-05	0.000545897	Depleted	Function unknown
COG32452	-7.923		2.59068e-05	0.000550327	Depleted	Function unknown
COG30509	-1.111		2.59077e-05	0.000550327	Depleted	Function unknown
COG32107	-7.29		2.60713e-05	0.000553475	Depleted	Function unknown
COG20636	1.03		2.62175e-05	0.000556248	Enriched	Inorganic ion transport and metabolism
COG7575	-1.452		2.6279e-05	0.000557223	Depleted	Function unknown
COG33439	-1.223		2.63798e-05	0.00055903	Depleted	Function unknown
COG30405	1.549		2.64872e-05	0.000560975	Enriched	Function unknown
COG20832	-0.625		2.65557e-05	0.000562093	Depleted	Function unknown
COG20013	-0.621		2.65925e-05	0.000562539	Depleted	Signal transduction mechanisms
COG11810	1.078		2.66861e-05	0.000564186	Enriched	Function unknown
COG18655	0.91		2.67199e-05	0.000564569	Enriched	Function unknown
COG19528	-1.26		2.6786e-05	0.000565632	Depleted	Function unknown
COG36784	-0.72		2.68137e-05	0.000565883	Depleted	Replication, recombination and repair
COG3687	-1.642		2.68705e-05	0.000566747	Depleted	Transcription
COG5672	-1.048		2.71396e-05	0.000572087	Depleted	Nucleotide transport and metabolism
COG28987	7.376		2.72663e-05	0.00057442	Enriched	Function unknown
COG24294	-1.551		2.7553e-05	0.000580118	Depleted	Function unknown
COG29298	-0.721		2.76157e-05	0.000581097	Depleted	Function unknown
COG12988	-2.037		2.76964e-05	0.000582453	Depleted	Intracellular trafficking, secretion, and vesicular transport
COG17317	-7.073		2.78265e-05	0.000584847	Depleted	Function unknown
COG24053	2.344		2.79301e-05	0.000586679	Enriched	Function unknown
COG36237	-1.275		2.79707e-05	0.000587127	Depleted	Function unknown
COG18629	-1.88		2.79842e-05	0.000587127	Depleted	Function unknown
COG33788	0.921		2.80852e-05	0.000588903	Enriched	Function unknown
COG2455	-7.482		2.81645e-05	0.000590202	Depleted	Function unknown
COG15256	-7.551		2.81801e-05	0.000590202	Depleted	Cell cycle control, cell division, chromosome partitioning
COG29192	-7.087		2.82701e-05	0.00059174	Depleted	Function unknown
COG17125	0.533		2.83462e-05	0.000592988	Enriched	Function unknown
COG1617	-7.885		2.83713e-05	0.000593161	Depleted	Function unknown
COG31177	2.084		2.83876e-05	0.000593161	Enriched	Inorganic ion transport and metabolism
COG11071	-0.902		2.84199e-05	0.000593489	Depleted	Function unknown
COG33533	3.398		2.84827e-05	0.000594142	Enriched	Function unknown
COG19828	-1.405		2.84843e-05	0.000594142	Depleted	Function unknown
COG14115	-7.511		2.86097e-05	0.00059641	Depleted	Function unknown
COG1628	-0.949		2.87147e-05	0.00059825	Depleted	Translation, ribosomal structure and biogenesis
COG31161	-7.765		2.87629e-05	0.000598907	Depleted	Function unknown
COG27105	-1.662		2.88963e-05	0.000601335	Depleted	Function unknown
COG11220	-3.683		2.89719e-05	0.000602558	Depleted	Cell wall/membrane/envelope biogenesis
COG21089	0.77		2.90256e-05	0.000603325	Enriched	Carbohydrate transport and metabolism
COG8942	-3.142		2.94778e-05	0.000612295	Depleted	Function unknown
COG17978	2.203		2.94913e-05	0.000612295	Enriched	Function unknown
COG38797	-7.398		2.95445e-05	0.000613044	Depleted	Function unknown
COG12919	-4.158		2.95651e-05	0.000613115	Depleted	Function unknown
COG20950	-3.16		2.95879e-05	0.000613124	Depleted	Function unknown
COG2695	-1.233		2.96041e-05	0.000613124	Depleted	Function unknown
COG36331	-2.269		2.96168e-05	0.000613124	Depleted	Function unknown
COG24668	-7.248		2.97092e-05	0.000614683	Depleted	Function unknown
COG6185	-1.017		2.97457e-05	0.000615082	Depleted	Signal transduction mechanisms
COG36409	-1.107		2.98456e-05	0.000616792	Depleted	Function unknown
COG18285	-2.853		3.00088e-05	0.000619806	Depleted	Function unknown
COG21512	-7.242		3.00694e-05	0.0006207	Depleted	Function unknown
COG9453	-8.329		3.03597e-05	0.000626333	Depleted	Signal transduction mechanisms
COG28655	0.749		3.0406e-05	0.000626927	Enriched	Function unknown
COG32102	-7.409		3.0789e-05	0.000634458	Depleted	Function unknown
COG28797	-1.925		3.09024e-05	0.00063579	Depleted	Cell wall/membrane/envelope biogenesis
COG9428	-1.718		3.09044e-05	0.00063579	Depleted	Function unknown
COG6679	-0.785		3.09068e-05	0.00063579	Depleted	Function unknown
COG1998	-1.139		3.09444e-05	0.000636197	Depleted	Function unknown
COG34540	-1.012		3.09741e-05	0.000636442	Depleted	Function unknown
COG10559	-2.85		3.10144e-05	0.000636907	Depleted	Function unknown
COG36930	-5.511		3.10379e-05	0.000637023	Depleted	Function unknown
COG29179	-0.978		3.12075e-05	0.000640139	Depleted	Function unknown
COG780	-0.835		3.12943e-05	0.000641551	Depleted	Inorganic ion transport and metabolism
COG836	-1.81		3.14403e-05	0.000644175	Depleted	Energy production and conversion
COG13715	-7.393		3.14975e-05	0.000644979	Depleted	Carbohydrate transport and metabolism
COG7812	1.096		3.16656e-05	0.000648052	Enriched	Function unknown
COG25501	-4.347		3.17172e-05	0.000648735	Depleted	Function unknown
COG18039	-3		3.18383e-05	0.000650842	Depleted	Energy production and conversion
COG5099	-1.49		3.20778e-05	0.000655365	Depleted	Function unknown
COG10123	-1.045		3.21237e-05	0.000655928	Depleted	Carbohydrate transport and metabolism
COG14424	-7.618		3.21942e-05	0.000656993	Depleted	Function unknown
COG8783	-7.833		3.2234e-05	0.00065743	Depleted	Function unknown
COG40459	-1.866		3.24038e-05	0.000660518	Depleted	Function unknown
COG10768	-0.675		3.24628e-05	0.000661344	Depleted	Function unknown
COG14084	2.27		3.25273e-05	0.000662281	Enriched	Function unknown
COG27144	-0.966		3.27277e-05	0.000665983	Depleted	Function unknown
COG26398	-2.022		3.28903e-05	0.000668912	Depleted	Function unknown
COG10180	-2.608		3.30005e-05	0.00067062	Depleted	Function unknown
COG10732	-3.845		3.30117e-05	0.00067062	Depleted	Function unknown
COG21050	-2.105		3.32167e-05	0.000674402	Depleted	Function unknown
COG14175	1.5		3.32611e-05	0.000674922	Enriched	Signal transduction mechanisms
COG2422	-3.937		3.34047e-05	0.000677451	Depleted	Inorganic ion transport and metabolism
COG33770	0.99		3.35052e-05	0.000679106	Enriched	Function unknown
COG33593	-5.292		3.36534e-05	0.000681725	Depleted	Intracellular trafficking, secretion, and vesicular transport
COG13337	-1.397		3.37359e-05	0.000682657	Depleted	Replication, recombination and repair
COG14309	-8.034		3.37376e-05	0.000682657	Depleted	Function unknown
COG8203	-1.643		3.38517e-05	0.000684581	Depleted	Function unknown
COG40874	-2.004		3.39858e-05	0.000686904	Depleted	Function unknown
COG3652	-1.491		3.41645e-05	0.000690126	Depleted	Function unknown
COG8016	-5.223		3.41984e-05	0.000690423	Depleted	Function unknown
COG15687	1.792		3.42747e-05	0.000691572	Enriched	Function unknown
COG16970	-7.153		3.43444e-05	0.000692532	Depleted	Function unknown
COG26111	-1.731		3.43609e-05	0.000692532	Depleted	Function unknown
COG7626	-2.252		3.45176e-05	0.000695299	Depleted	Transcription
COG10640	1.846		3.45535e-05	0.000695479	Enriched	Function unknown
COG31104	3.979		3.45653e-05	0.000695479	Enriched	Function unknown
COG8704	-1.965		3.47656e-05	0.000699117	Depleted	Function unknown
COG27177	-1.435		3.5199e-05	0.000707434	Depleted	Function unknown
COG39953	-3.068		3.52263e-05	0.000707586	Depleted	Defense mechanisms
COG2662	-2.796		3.5327e-05	0.000709211	Depleted	Signal transduction mechanisms
COG39816	-4.023		3.54001e-05	0.000710281	Depleted	Defense mechanisms
COG4582	-1.699		3.55073e-05	0.000712033	Depleted	Energy production and conversion
COG20948	-1.685		3.56726e-05	0.000714948	Depleted	Function unknown
COG7942	-1.775		3.57608e-05	0.000716316	Depleted	Replication, recombination and repair
COG40675	-2.643		3.59286e-05	0.000719274	Depleted	Function unknown
COG488	-1.441		3.59845e-05	0.000719991	Depleted	Function unknown
COG31528	-3.511		3.64122e-05	0.000728142	Depleted	Inorganic ion transport and metabolism
COG39223	-1.389		3.64512e-05	0.000728421	Depleted	Cell wall/membrane/envelope biogenesis
COG31020	-8.263		3.64871e-05	0.000728421	Depleted	Function unknown
COG35982	-8.263		3.64871e-05	0.000728421	Depleted	Function unknown
COG28881	-7.084		3.65279e-05	0.00072883	Depleted	Function unknown
COG33328	-5.9		3.65719e-05	0.000729301	Depleted	Cell wall/membrane/envelope biogenesis
COG28780	-4.695		3.66108e-05	0.00072967	Depleted	Function unknown
COG8373	-1.877		3.67082e-05	0.000731206	Depleted	Function unknown
COG22579	2.246		3.68783e-05	0.000734186	Enriched	Function unknown
COG32718	-1.26		3.69668e-05	0.000735521	Depleted	Function unknown
COG3207	-1.286		3.69864e-05	0.000735521	Depleted	Function unknown
COG34531	-0.58		3.73235e-05	0.000741813	Depleted	Cell motility; Intracellular trafficking, secretion, and vesicular transport
COG10067	-4.045		3.74828e-05	0.000744565	Depleted	Function unknown
COG30581	-1.3		3.75941e-05	0.000746363	Depleted	Carbohydrate transport and metabolism
COG13574	-2.598		3.77115e-05	0.000748278	Depleted	Signal transduction mechanisms
COG25458	-7.835		3.77578e-05	0.000748494	Depleted	Function unknown
COG20078	0.68		3.77641e-05	0.000748494	Enriched	Signal transduction mechanisms
COG23711	-7.995		3.78432e-05	0.000749647	Depleted	Function unknown
COG25357	-5.141		3.7933e-05	0.00075101	Depleted	Function unknown
COG1565	-2.208		3.81572e-05	0.000755033	Depleted	Function unknown
COG36572	0.73		3.83073e-05	0.000757341	Enriched	Function unknown
COG36280	-0.938		3.83289e-05	0.000757341	Depleted	Function unknown
COG13392	-1.791		3.83373e-05	0.000757341	Depleted	Function unknown
COG25151	-1.286		3.85134e-05	0.000760402	Depleted	Function unknown
COG3298	-1.129		3.86333e-05	0.000762348	Depleted	Function unknown
COG4672	-1.809		3.87887e-05	0.000764993	Depleted	Function unknown
COG22613	-5.16		3.88407e-05	0.000765597	Depleted	Function unknown
COG31987	1.458		3.88859e-05	0.000766068	Enriched	Function unknown
COG18476	-1.386		3.91072e-05	0.000770004	Depleted	Function unknown
COG37225	0.678		3.91514e-05	0.00077045	Enriched	Transcription
COG34611	-8.08		3.92108e-05	0.000771186	Depleted	Function unknown
COG9645	1.593		3.92318e-05	0.000771186	Enriched	Function unknown
COG32563	-7.797		3.94727e-05	0.000775496	Depleted	Function unknown
COG17064	-6.983		3.98668e-05	0.00078281	Depleted	Function unknown
COG15808	1.582		4.00034e-05	0.00078504	Enriched	Cell cycle control, cell division, chromosome partitioning
COG21260	-8.23		4.00486e-05	0.00078504	Depleted	Function unknown
COG12560	-7.672		4.00523e-05	0.00078504	Depleted	Function unknown
COG29789	0.576		4.0068e-05	0.00078504	Enriched	Function unknown
COG25653	-7.904		4.01561e-05	0.000786335	Depleted	Signal transduction mechanisms
COG29598	2.716		4.02606e-05	0.000787952	Enriched	Function unknown
COG23512	1.865		4.03455e-05	0.000789181	Enriched	Function unknown
COG22627	-5.326		4.06464e-05	0.000794634	Depleted	Transcription
COG732	-1.949		4.09212e-05	0.000799571	Depleted	Function unknown
COG18865	-0.69		4.14837e-05	0.000809924	Depleted	Posttranslational modification, protein turnover, chaperones
COG32624	-0.782		4.14963e-05	0.000809924	Depleted	Function unknown
COG2347	-4.857		4.16327e-05	0.000812144	Depleted	Energy production and conversion
COG1873	-1.02		4.18423e-05	0.000815788	Depleted	Function unknown
COG40154	-3.296		4.18802e-05	0.000816084	Depleted	Function unknown
COG37857	-3.723		4.20592e-05	0.000818667	Depleted	Cell wall/membrane/envelope biogenesis
COG29452	-1.113		4.20683e-05	0.000818667	Depleted	Function unknown
COG1158	-2.633		4.20813e-05	0.000818667	Depleted	Function unknown
COG4823	-2.615		4.23064e-05	0.000822598	Depleted	Function unknown
COG12072	-5.278		4.25054e-05	0.00082578	Depleted	Function unknown
COG4714	1.451		4.25161e-05	0.00082578	Enriched	Cell wall/membrane/envelope biogenesis
COG22455	0.961		4.2542e-05	0.000825836	Enriched	Lipid transport and metabolism
COG24132	-1.543		4.26096e-05	0.000826699	Depleted	Function unknown
COG16711	-0.796		4.27149e-05	0.000828294	Depleted	Function unknown
COG3672	-1.876		4.3027e-05	0.000833895	Depleted	Function unknown
COG30484	-1.417		4.31565e-05	0.000835953	Depleted	Function unknown
COG25583	-2.441		4.34235e-05	0.000840671	Depleted	Function unknown
COG31010	-1.461		4.35398e-05	0.000842468	Depleted	Function unknown
COG20112	-0.996		4.36331e-05	0.000843535	Depleted	Function unknown
COG29162	1.633		4.36421e-05	0.000843535	Enriched	Inorganic ion transport and metabolism
COG38362	-1.094		4.37245e-05	0.000844672	Depleted	Function unknown
COG13380	1.032		4.41501e-05	0.000852435	Enriched	Function unknown
COG4363	-1.921		4.43691e-05	0.000856202	Depleted	Function unknown
COG12644	-1.712		4.47104e-05	0.000862324	Depleted	Function unknown
COG35324	-7.235		4.47826e-05	0.000863251	Depleted	Function unknown
COG35468	-1.691		4.49827e-05	0.000866642	Depleted	Carbohydrate transport and metabolism
COG26892	-0.906		4.53163e-05	0.000872466	Depleted	Carbohydrate transport and metabolism
COG36674	-0.946		4.53545e-05	0.000872466	Depleted	Secondary metabolites biosynthesis, transport and catabolism; Signal transduction mechanisms
COG32057	-0.545		4.53744e-05	0.000872466	Depleted	Transcription
COG39176	-0.721		4.53824e-05	0.000872466	Depleted	Energy production and conversion
COG28221	0.736		4.6119e-05	0.000886152	Enriched	Defense mechanisms
COG7188	-3.284		4.62341e-05	0.000887888	Depleted	Cell wall/membrane/envelope biogenesis
COG22961	-7.03		4.64769e-05	0.000892073	Depleted	Function unknown
COG31450	-0.694		4.65448e-05	0.000892898	Depleted	Amino acid transport and metabolism
COG15217	-1.215		4.65835e-05	0.000893162	Depleted	Function unknown
COG34530	-0.845		4.67916e-05	0.000896672	Depleted	Function unknown
COG17251	-7.647		4.69598e-05	0.000899414	Depleted	Coenzyme transport and metabolism
COG7793	-7.523		4.70179e-05	0.000900046	Depleted	Signal transduction mechanisms
COG13341	-7.434		4.71091e-05	0.00090131	Depleted	Function unknown
COG20087	-7.199		4.71649e-05	0.000901527	Depleted	Amino acid transport and metabolism
COG29391	4.935		4.71707e-05	0.000901527	Enriched	Carbohydrate transport and metabolism
COG38525	-1.016		4.72224e-05	0.000902033	Depleted	Function unknown
COG28450	4.459		4.73659e-05	0.000904217	Enriched	Function unknown
COG31888	-7.376		4.73872e-05	0.000904217	Depleted	Function unknown
COG17151	-4.125		4.74188e-05	0.000904338	Depleted	Function unknown
COG2609	-2.822		4.75212e-05	0.00090581	Depleted	Transcription
COG26712	-1.483		4.7605e-05	0.000906925	Depleted	Signal transduction mechanisms
COG22796	-4.387		4.77247e-05	0.000908722	Depleted	Function unknown
COG4548	0.656		4.79022e-05	0.000911617	Enriched	Energy production and conversion
COG2516	-0.529		4.79779e-05	0.000912573	Depleted	Function unknown
COG2403	-1.251		4.81798e-05	0.000915927	Depleted	Function unknown
COG8810	-2.233		4.83567e-05	0.000918804	Depleted	Cell wall/membrane/envelope biogenesis
COG30286	1.359		4.84769e-05	0.000920599	Enriched	Function unknown
COG5171	1.479		4.85158e-05	0.00092085	Enriched	Function unknown
COG6243	-6.958		4.86457e-05	0.000922827	Depleted	Function unknown
COG39516	-3.334		4.89017e-05	0.000927192	Depleted	Function unknown
COG13036	-0.808		4.92278e-05	0.000932703	Depleted	Function unknown
COG19913	-0.646		4.92444e-05	0.000932703	Depleted	Function unknown
COG19	1.111		4.93299e-05	0.000933828	Enriched	Function unknown
COG21945	-1.802		4.94529e-05	0.000935662	Depleted	Function unknown
COG13290	-2.083		4.96042e-05	0.00093803	Depleted	Function unknown
COG25278	2.408		4.99025e-05	0.000943173	Enriched	Carbohydrate transport and metabolism
COG35941	-0.501		5.00896e-05	0.00094621	Depleted	Carbohydrate transport and metabolism
COG21344	7.091		5.0279e-05	0.000949288	Enriched	Function unknown
COG36048	-2.296		5.05692e-05	0.000954264	Depleted	Function unknown
COG29556	0.901		5.05978e-05	0.000954301	Enriched	Function unknown
COG20004	-0.949		5.07666e-05	0.000956981	Depleted	Function unknown
COG13846	-1.926		5.102e-05	0.000961253	Depleted	Function unknown
COG38890	0.702		5.10522e-05	0.000961354	Enriched	Function unknown
COG22732	-0.871		5.11854e-05	0.000963356	Depleted	Inorganic ion transport and metabolism
COG10312	-6.965		5.13693e-05	0.000966309	Depleted	Function unknown
COG21814	-2.078		5.14812e-05	0.000967907	Depleted	Inorganic ion transport and metabolism
COG37882	-1.271		5.15773e-05	0.000968821	Depleted	Function unknown
COG4603	-1.598		5.15839e-05	0.000968821	Depleted	Transcription
COG32779	-7.268		5.17076e-05	0.000970635	Depleted	Cell wall/membrane/envelope biogenesis
COG19894	1.462		5.17519e-05	0.000970957	Enriched	Function unknown
COG39294	-0.594		5.19316e-05	0.00097382	Depleted	Function unknown
COG24260	-1.3		5.23149e-05	0.000980494	Depleted	Function unknown
COG22431	0.573		5.24538e-05	0.000982341	Enriched	Carbohydrate transport and metabolism
COG33762	-0.997		5.24683e-05	0.000982341	Depleted	Signal transduction mechanisms
COG8115	-1.87		5.25938e-05	0.000984178	Depleted	Intracellular trafficking, secretion, and vesicular transport
COG34422	-1.811		5.26606e-05	0.000984912	Depleted	Function unknown
COG2138	-1.232		5.28493e-05	0.000987925	Depleted	Carbohydrate transport and metabolism
COG34097	5.001		5.36966e-05	0.00100324	Enriched	Function unknown
COG4353	-7.056		5.37496e-05	0.00100371	Depleted	Function unknown
COG17484	-8.024		5.37792e-05	0.00100374	Depleted	Function unknown
COG22839	-2.861		5.39811e-05	0.00100698	Depleted	Function unknown
COG8837	-7.014		5.40326e-05	0.00100742	Depleted	Function unknown
COG11994	-7.025		5.42096e-05	0.00101019	Depleted	Function unknown
COG30283	-0.49		5.43099e-05	0.00101154	Depleted	Energy production and conversion
COG26310	1.641		5.44276e-05	0.0010132	Enriched	Transcription
COG36774	-8.017		5.44933e-05	0.0010139	Depleted	Function unknown
COG38388	-7.335		5.45944e-05	0.00101443	Depleted	Function unknown
COG5809	7.415		5.45962e-05	0.00101443	Enriched	Function unknown
COG36242	-2.03		5.46343e-05	0.00101443	Depleted	Function unknown
COG10043	-2.754		5.46354e-05	0.00101443	Depleted	Transcription
COG35198	-6.95		5.46692e-05	0.00101454	Depleted	Function unknown
COG2012	1.894		5.47202e-05	0.00101496	Enriched	Function unknown
COG17596	-0.975		5.48221e-05	0.00101632	Depleted	Function unknown
COG18797	1.058		5.49156e-05	0.0010175	Enriched	Function unknown
COG3020	-1.392		5.49427e-05	0.0010175	Depleted	Posttranslational modification, protein turnover, chaperones
COG14756	-7.178		5.50068e-05	0.00101817	Depleted	Function unknown
COG13564	-2.756		5.51003e-05	0.00101937	Depleted	Function unknown
COG36648	-1.14		5.51727e-05	0.00102018	Depleted	Function unknown
COG9038	-4.827		5.52415e-05	0.00102093	Depleted	Function unknown
COG32359	-2.615		5.53378e-05	0.00102218	Depleted	Function unknown
COG16945	-6.969		5.54471e-05	0.00102367	Depleted	Function unknown
COG2230	0.926		5.54962e-05	0.00102386	Enriched	Function unknown
COG552	0.803		5.55154e-05	0.00102386	Enriched	Function unknown
COG19916	-3.72		5.55428e-05	0.00102386	Depleted	Transcription
COG24507	-0.627		5.59885e-05	0.00103154	Depleted	Function unknown
COG35329	-0.785		5.60547e-05	0.00103223	Depleted	Function unknown
COG31772	-0.984		5.61132e-05	0.00103273	Depleted	Intracellular trafficking, secretion, and vesicular transport
COG17884	-1.626		5.61393e-05	0.00103273	Depleted	Function unknown
COG27621	-0.93		5.61909e-05	0.00103315	Depleted	Carbohydrate transport and metabolism
COG27598	1.599		5.62724e-05	0.00103411	Enriched	Function unknown
COG2713	0.845		5.63272e-05	0.00103459	Enriched	Function unknown
COG8235	-2.354		5.67078e-05	0.00104105	Depleted	Function unknown
COG1703	-1.348		5.69341e-05	0.00104467	Depleted	Function unknown
COG1824	-3.362		5.71429e-05	0.00104776	Depleted	Function unknown
COG17620	2.589		5.71609e-05	0.00104776	Enriched	Function unknown
COG21063	-0.95		5.7295e-05	0.0010495	Depleted	Function unknown
COG2087	1.28		5.73148e-05	0.0010495	Enriched	Function unknown
COG1465	3.419		5.74788e-05	0.00105197	Enriched	Transcription
COG15849	-1.039		5.75562e-05	0.00105285	Depleted	Function unknown
COG29835	-1.496		5.78584e-05	0.00105783	Depleted	Amino acid transport and metabolism
COG37429	0.926		5.81402e-05	0.00106245	Enriched	Function unknown
COG18247	-1.053		5.84141e-05	0.00106691	Depleted	Function unknown
COG9889	1.738		5.84468e-05	0.00106696	Enriched	Function unknown
COG31881	-3.027		5.86045e-05	0.00106903	Depleted	Function unknown
COG10656	-0.793		5.862e-05	0.00106903	Depleted	Cell wall/membrane/envelope biogenesis
COG20757	-4.447		5.87049e-05	0.00107	Depleted	Carbohydrate transport and metabolism
COG28642	-2.145		5.8733e-05	0.00107	Depleted	Function unknown
COG31336	0.836		5.87669e-05	0.00107008	Enriched	Function unknown
COG337	-8.09		5.8947e-05	0.00107281	Depleted	Function unknown
COG33644	-5.271		5.92064e-05	0.00107699	Depleted	Function unknown
COG9872	1.006		5.92654e-05	0.00107751	Enriched	Function unknown
COG28804	-1		5.97615e-05	0.00108598	Depleted	Cell motility
COG16077	-0.747		5.98051e-05	0.00108622	Depleted	Function unknown
COG40835	0.724		6.01093e-05	0.00109119	Enriched	Function unknown
COG29441	1.116		6.01663e-05	0.00109168	Enriched	Function unknown
COG32232	-2.892		6.02052e-05	0.00109183	Depleted	Function unknown
COG31765	-1.126		6.06551e-05	0.00109916	Depleted	Function unknown
COG38083	-0.66		6.06762e-05	0.00109916	Depleted	Carbohydrate transport and metabolism
COG40134	-7.022		6.07014e-05	0.00109916	Depleted	Function unknown
COG33537	-0.818		6.08604e-05	0.00110135	Depleted	Function unknown
COG32422	-7.838		6.08837e-05	0.00110135	Depleted	Function unknown
COG37169	-7.532		6.10289e-05	0.00110342	Depleted	Coenzyme transport and metabolism
COG6999	1.423		6.10835e-05	0.00110385	Enriched	Carbohydrate transport and metabolism
COG7635	-7.57		6.11696e-05	0.00110434	Depleted	Function unknown
COG17908	-4.507		6.11725e-05	0.00110434	Depleted	Function unknown
COG13326	-1.311		6.12635e-05	0.00110543	Depleted	Function unknown
COG9680	1.707		6.14945e-05	0.00110904	Enriched	Carbohydrate transport and metabolism
COG8209	-5.048		6.15419e-05	0.00110933	Depleted	Function unknown
COG458	-4.648		6.19359e-05	0.00111587	Depleted	Function unknown
COG20141	-1.424		6.20416e-05	0.00111722	Depleted	Function unknown
COG35146	-3.247		6.23625e-05	0.00112243	Depleted	Function unknown
COG37077	-0.581		6.2569e-05	0.00112533	Depleted	Amino acid transport and metabolism
COG23398	0.836		6.25861e-05	0.00112533	Enriched	Function unknown
COG20081	0.828		6.26876e-05	0.00112658	Enriched	Function unknown
COG8435	-0.769		6.29125e-05	0.00113006	Depleted	Cell wall/membrane/envelope biogenesis
COG17433	7.027		6.3436e-05	0.00113889	Enriched	Function unknown
COG16636	0.672		6.36896e-05	0.00114287	Enriched	Function unknown
COG11846	-7.771		6.37644e-05	0.00114364	Depleted	Function unknown
COG34771	-7.641		6.39712e-05	0.00114678	Depleted	Transcription
[truncated: 33,836 more rows]
